# Supplementary material for: N-[2,4-Dioxo-3-aza­tricyclo­[7.3.1.05,13]trideca-1(13),5,7,9,11-pentaen-3-yl]thio­urea
Source: Acta Crystallogr Sect E Struct Rep Online. 2012 May 19;68(Pt 6):o1811. doi: 10.1107/S1600536812021812 (PMC3379385; doi:10.1107/S1600536812021812)
Supplement: Supplementary file 1 [file e-68-o1811-sup1.cif]

##############################################################################
#                                                                            #
# This CIF contains the data in a paper accepted for publication in          #
# Acta Crystallographica Section E. It conforms to the requirements of       #
# Notes for Authors for Acta Crystallographica Section E, and has been       #
# peer reviewed under the auspices of the IUCr Commission on Journals.       #
#                                                                            #
# Full details of the Crystallographic Information File format               #
# are given in the paper "The Crystallographic Information File (CIF):       #
# a New Standard Archive File for Crystallography" by S. R. Hall, F. H.      #
# Allen and I. D. Brown [Acta Cryst. (1991), A47, 655-685].                  #
#                                                                            #
# The current version of the core CIF dictionary is obtainable from          #
# ftp://ftp.iucr.org/pub/cif_core.dic.                                       #
#                                                                            #
# Software is freely available for graphical display of the structure(s)     #
# in this CIF. For information consult the CIF software page                 #
# http://www.iucr.org/resources/cif/software.                                #
#                                                                            #
# This file may be used for bona fide research purposes within the           #
# scientific community so long as proper attribution is given to the journal # 
# article from which it was obtained.                                        #
#                                                                            #
##############################################################################
data_global
_audit_creation_method     SHELXL-97
_journal_date_recd_electronic     2012-05-10
_journal_date_accepted     2012-05-14
_journal_name_full     'Acta Crystallographica, Section E'
_journal_year     2012
_journal_volume     68
_journal_issue      6
_journal_page_first     o1811
_journal_page_last     o1811
_journal_paper_category     QO
_journal_paper_doi     10.1107/S1600536812021812
_journal_coeditor_code     BT5920
_publ_contact_author
;
     Dr. Seik Weng Ng
     Department of Chemistry
     University of Malaya
     50603 Kuala Lumpur
     Malaysia
;
_publ_contact_author_email     seikweng@um.edu.my
_publ_contact_author_fax     '03 7967 4193'
_publ_contact_author_phone     '03 7967 6778'
_publ_section_title
;\
<i>N</i>-(2,4-Dioxo-3-azatricyclo[7.3.1.0^5,13^]trideca-1(13),5,7,9,11-\
pentaen-3-yl)thiourea
;
loop_
    _publ_author_name
    _publ_author_address
    'Al-Salahi, Rashad'
;
Department of Pharmaceutical Chemistry
College of Pharmacy
King Saud University
Riyadh 11451
Saudi Arabia
;
    'Al-Omar, Mohamed'
;
Department of Pharmaceutical Chemistry
College of Pharmacy
King Saud University
Riyadh 11451
Saudi Arabia
;
    'Marzouk, Mohamed'
;
Department of Pharmaceutical Chemistry
College of Pharmacy
King Saud University
Riyadh 11451
Saudi Arabia
;
    'Ng, Seik Weng'
;
     Department of Chemistry
     University of Malaya
     50603 Kuala Lumpur
     Malaysia
     and
     Chemistry Department
     Faculty of Science
     King Abdulaziz University
     PO Box 80203 Jeddah
     Saudi Arabia
;
data_I
_audit_creation_method     SHELXL-97
_chemical_name_systematic
;
<i>N</i>-(2,4-Dioxo-3-azatricyclo[7.3.1.0^5,13^]trideca-1(13),5,7,9,11-
pentaen-3-yl)thiourea
;
_chemical_name_common     ?
_chemical_formula_moiety     'C13 H9 N3 O2 S'
_chemical_formula_sum     'C13 H9 N3 O2 S'
_chemical_formula_iupac     'C13 H9 N3 O2 S'
_chemical_formula_weight     271.29
_chemical_melting_point     ?
_symmetry_cell_setting     triclinic
_symmetry_space_group_name_H-M     'P -1'
_symmetry_space_group_name_Hall     '-P 1'
loop_
    _symmetry_equiv_pos_as_xyz
    'x, y, z'
    '-x, -y, -z'
_cell_length_a     4.5861(2)
_cell_length_b     11.0475(4)
_cell_length_c     22.5594(9)
_cell_angle_alpha     89.196(3)
_cell_angle_beta     88.073(3)
_cell_angle_gamma     81.128(3)
_cell_volume     1128.61(8)
_cell_formula_units_Z     4
_cell_measurement_reflns_used     6016
_cell_measurement_theta_min     3.9105
_cell_measurement_theta_max     76.4221
_cell_measurement_temperature     100(2)
_exptl_crystal_description     plate
_exptl_crystal_colour     colorless
_exptl_crystal_size_max     0.25
_exptl_crystal_size_mid     0.10
_exptl_crystal_size_min     0.03
_exptl_crystal_density_diffrn     1.597
_exptl_crystal_density_meas     ?
_exptl_crystal_density_method     'not measured'
_exptl_crystal_F_000     560
_exptl_absorpt_coefficient_mu     2.577
_exptl_absorpt_correction_type     multi-scan
_exptl_absorpt_process_details     '(CrysAlis PRO; Agilent, 2012)'
_exptl_absorpt_correction_T_min     0.5651
_exptl_absorpt_correction_T_max     0.9267
_diffrn_ambient_temperature     100(2)
_diffrn_radiation_type     CuK\a
_diffrn_radiation_wavelength     1.54184
_diffrn_radiation_source     'SuperNova (Cu) X-ray Source'
_diffrn_radiation_monochromator     Mirror
_diffrn_measurement_device_type
                  'Agilent SuperNova Dual diffractometer with an Atlas detector'
_diffrn_measurement_method     '\w scan'
_diffrn_detector_area_resol_mean     10.4041
_diffrn_reflns_number     14869
_diffrn_reflns_av_R_equivalents     0.076
_diffrn_reflns_av_sigmaI/netI     0.031
_diffrn_reflns_theta_min     3.92
_diffrn_reflns_theta_max     77.53
_diffrn_reflns_theta_full     77.53
_diffrn_measured_fraction_theta_max     0.992
_diffrn_measured_fraction_theta_full     0.992
_diffrn_reflns_limit_h_min     -5
_diffrn_reflns_limit_h_max     5
_diffrn_reflns_limit_k_min     -13
_diffrn_reflns_limit_k_max     13
_diffrn_reflns_limit_l_min     -28
_diffrn_reflns_limit_l_max     24
_diffrn_standards_number     0
_diffrn_standards_interval_count     0
_diffrn_standards_interval_time     0
_diffrn_standards_decay_%     0
_reflns_number_total     7974
_reflns_number_gt     7060
_reflns_threshold_expression     I>2\s(I)
_refine_ls_structure_factor_coef     Fsqd
_refine_ls_matrix_type     full
_refine_ls_R_factor_all     0.0704
_refine_ls_R_factor_gt     0.0647
_refine_ls_wR_factor_gt     0.1892
_refine_ls_wR_factor_ref     0.1957
_refine_ls_goodness_of_fit_ref     1.108
_refine_ls_restrained_S_all     1.108
_refine_ls_number_reflns     7974
_refine_ls_number_parameters     345
_refine_ls_number_restraints     0
_refine_ls_hydrogen_treatment     constr
_refine_ls_weighting_scheme     calc
_refine_ls_weighting_details
         'calc w=1/[\s^2^(Fo^2^)+(0.1312P)^2^+0.6561P] where P=(Fo^2^+2Fc^2^)/3'
_atom_sites_solution_hydrogens     geom
_atom_sites_solution_primary     direct
_atom_sites_solution_secondary     difmap
_refine_ls_shift/su_max     0.001
_refine_ls_shift/su_mean     0.001
_refine_diff_density_max     0.467
_refine_diff_density_min     -0.729
_refine_ls_extinction_method     'SHELXL97 (Sheldrick, 2008)'
_refine_ls_extinction_coef     0.0070(10)
_refine_ls_extinction_expression
                                  'Fc^*^=kFc[1+0.001xFc^2^\l^3^/sin(2\q)]^-1/4^'
loop_
    _atom_type_symbol
    _atom_type_description
    _atom_type_scat_dispersion_real
    _atom_type_scat_dispersion_imag
    _atom_type_scat_source
    'C' 'C' 0.0181 0.0091
                         'International Tables Vol C Tables 4.2.6.8 and 6.1.1.4'
    'H' 'H' 0.0000 0.0000
                         'International Tables Vol C Tables 4.2.6.8 and 6.1.1.4'
    'N' 'N' 0.0311 0.0180
                         'International Tables Vol C Tables 4.2.6.8 and 6.1.1.4'
    'O' 'O' 0.0492 0.0322
                         'International Tables Vol C Tables 4.2.6.8 and 6.1.1.4'
    'S' 'S' 0.3331 0.5567
                         'International Tables Vol C Tables 4.2.6.8 and 6.1.1.4'
_computing_data_collection     'CrysAlis PRO (Agilent, 2012)'
_computing_cell_refinement     'CrysAlis PRO (Agilent, 2012)'
_computing_data_reduction     'CrysAlis PRO (Agilent, 2012)'
_computing_structure_solution     'SHELXS97 (Sheldrick, 2008)'
_computing_structure_refinement     'SHELXL97 (Sheldrick, 2008)'
_computing_molecular_graphics     'X-SEED (Barbour, 2001)'
_computing_publication_material     'publCIF (Westrip, 2010)'
loop_
    _atom_site_type_symbol
    _atom_site_label
    _atom_site_fract_x
    _atom_site_fract_y
    _atom_site_fract_z
    _atom_site_U_iso_or_equiv
    _atom_site_adp_type
    _atom_site_calc_flag
    _atom_site_refinement_flags
    _atom_site_occupancy
    _atom_site_symmetry_multiplicity
    _atom_site_disorder_assembly
    _atom_site_disorder_group
    S S1 -0.00401(14) 0.90107(6) 0.35711(3) 0.02668(18) Uani d . 1 1 . .
    S S2 1.03964(15) 0.64485(7) -0.15038(3) 0.03115(19) Uani d . 1 1 . .
    O O1 0.3711(4) 0.91572(19) 0.53190(8) 0.0280(4) Uani d . 1 1 . .
    O O2 -0.2323(4) 0.63074(18) 0.50792(8) 0.0247(4) Uani d . 1 1 . .
    O O3 0.6884(5) 0.5699(2) 0.02003(9) 0.0315(4) Uani d . 1 1 . .
    O O4 1.2207(4) 0.88347(18) 0.01639(9) 0.0268(4) Uani d . 1 1 . .
    N N1 0.0726(5) 0.7727(2) 0.52057(9) 0.0235(4) Uani d . 1 1 . .
    N N2 -0.0298(5) 0.8305(2) 0.46861(10) 0.0243(5) Uani d . 1 1 . .
    H H2 -0.2080 0.8736 0.4689 0.029 Uiso calc R 1 1 . .
    N N3 0.3931(5) 0.7492(2) 0.41554(10) 0.0255(5) Uani d . 1 1 . .
    H H31 0.4532 0.7066 0.4473 0.031 Uiso calc R 1 1 . .
    H H32 0.5037 0.7429 0.3828 0.031 Uiso calc R 1 1 . .
    N N4 0.9302(5) 0.7334(2) 0.01767(9) 0.0231(4) Uani d . 1 1 . .
    N N5 1.0573(5) 0.6935(2) -0.03728(10) 0.0248(5) Uani d . 1 1 . .
    H H5 1.2422 0.6574 -0.0398 0.030 Uiso calc R 1 1 . .
    N N6 0.6345(5) 0.7835(2) -0.08405(10) 0.0288(5) Uani d . 1 1 . .
    H H61 0.5714 0.8196 -0.0505 0.035 Uiso calc R 1 1 . .
    H H62 0.5260 0.7957 -0.1156 0.035 Uiso calc R 1 1 . .
    C C1 0.1363(6) 0.8228(2) 0.41709(11) 0.0231(5) Uani d . 1 1 . .
    C C2 0.2727(5) 0.8289(3) 0.55335(11) 0.0237(5) Uani d . 1 1 . .
    C C3 0.3503(5) 0.7740(2) 0.61137(11) 0.0228(5) Uani d . 1 1 . .
    C C4 0.5301(6) 0.8282(3) 0.64730(12) 0.0257(5) Uani d . 1 1 . .
    H H4 0.6002 0.9012 0.6347 0.031 Uiso calc R 1 1 . .
    C C5 0.6094(6) 0.7749(3) 0.70274(12) 0.0288(6) Uani d . 1 1 . .
    H H5A 0.7324 0.8127 0.7274 0.035 Uiso calc R 1 1 . .
    C C6 0.5111(6) 0.6693(3) 0.72147(12) 0.0277(6) Uani d . 1 1 . .
    H H6 0.5666 0.6347 0.7590 0.033 Uiso calc R 1 1 . .
    C C7 0.3271(5) 0.6110(3) 0.68538(11) 0.0241(5) Uani d . 1 1 . .
    C C8 0.2256(6) 0.5010(3) 0.70251(12) 0.0264(5) Uani d . 1 1 . .
    H H8 0.2803 0.4639 0.7396 0.032 Uiso calc R 1 1 . .
    C C9 0.0490(6) 0.4467(3) 0.66639(12) 0.0258(5) Uani d . 1 1 . .
    H H9 -0.0141 0.3718 0.6783 0.031 Uiso calc R 1 1 . .
    C C10 -0.0390(6) 0.5017(3) 0.61165(12) 0.0255(5) Uani d . 1 1 . .
    H H10 -0.1647 0.4649 0.5872 0.031 Uiso calc R 1 1 . .
    C C11 0.0577(5) 0.6086(2) 0.59394(11) 0.0222(5) Uani d . 1 1 . .
    C C12 0.2453(5) 0.6650(2) 0.62956(11) 0.0224(5) Uani d . 1 1 . .
    C C13 -0.0487(5) 0.6671(2) 0.53792(11) 0.0222(5) Uani d . 1 1 . .
    C C14 0.8931(6) 0.7108(3) -0.08703(12) 0.0254(5) Uani d . 1 1 . .
    C C15 0.7413(6) 0.6591(3) 0.04568(12) 0.0254(5) Uani d . 1 1 . .
    C C16 0.6217(6) 0.6980(3) 0.10479(12) 0.0249(5) Uani d . 1 1 . .
    C C17 0.4327(6) 0.6302(3) 0.13435(13) 0.0294(6) Uani d . 1 1 . .
    H H17 0.3849 0.5583 0.1169 0.035 Uiso calc R 1 1 . .
    C C18 0.3116(6) 0.6675(3) 0.19013(13) 0.0330(6) Uani d . 1 1 . .
    H H18 0.1787 0.6215 0.2100 0.040 Uiso calc R 1 1 . .
    C C19 0.3827(6) 0.7698(3) 0.21630(13) 0.0325(6) Uani d . 1 1 . .
    H H19 0.3023 0.7928 0.2546 0.039 Uiso calc R 1 1 . .
    C C20 0.5755(6) 0.8421(3) 0.18675(12) 0.0286(6) Uani d . 1 1 . .
    C C21 0.6513(6) 0.9491(3) 0.21190(13) 0.0328(6) Uani d . 1 1 . .
    H H21 0.5746 0.9737 0.2502 0.039 Uiso calc R 1 1 . .
    C C22 0.8338(7) 1.0178(3) 0.18183(14) 0.0341(6) Uani d . 1 1 . .
    H H22 0.8777 1.0907 0.1990 0.041 Uiso calc R 1 1 . .
    C C23 0.9566(6) 0.9808(3) 0.12557(12) 0.0295(6) Uani d . 1 1 . .
    H H23 1.0853 1.0281 0.1052 0.035 Uiso calc R 1 1 . .
    C C24 0.8896(6) 0.8757(3) 0.10003(12) 0.0249(5) Uani d . 1 1 . .
    C C25 0.6951(6) 0.8056(3) 0.12967(12) 0.0258(5) Uani d . 1 1 . .
    C C26 1.0303(6) 0.8364(3) 0.04201(12) 0.0243(5) Uani d . 1 1 . .
loop_
    _atom_site_aniso_label
    _atom_site_aniso_U_11
    _atom_site_aniso_U_22
    _atom_site_aniso_U_33
    _atom_site_aniso_U_12
    _atom_site_aniso_U_13
    _atom_site_aniso_U_23
    S1 0.0238(3) 0.0370(3) 0.0193(3) -0.0052(2) 0.0006(2) 0.0020(2)
    S2 0.0249(3) 0.0490(4) 0.0204(3) -0.0084(3) 0.0019(2) -0.0066(3)
    O1 0.0271(9) 0.0336(10) 0.0251(10) -0.0113(8) 0.0060(7) -0.0019(8)
    O2 0.0200(9) 0.0343(10) 0.0213(9) -0.0089(7) -0.0012(7) -0.0016(7)
    O3 0.0315(10) 0.0392(11) 0.0280(10) -0.0190(8) 0.0005(8) -0.0043(8)
    O4 0.0201(8) 0.0343(10) 0.0275(9) -0.0092(7) 0.0010(7) -0.0001(8)
    N1 0.0203(10) 0.0334(11) 0.0179(10) -0.0078(9) 0.0001(8) 0.0010(9)
    N2 0.0177(10) 0.0338(11) 0.0210(10) -0.0037(8) 0.0010(8) 0.0030(9)
    N3 0.0182(10) 0.0368(12) 0.0216(11) -0.0051(9) 0.0017(8) -0.0020(9)
    N4 0.0168(9) 0.0354(11) 0.0184(10) -0.0090(8) 0.0036(8) -0.0053(9)
    N5 0.0195(10) 0.0359(12) 0.0195(10) -0.0066(8) 0.0028(8) -0.0043(9)
    N6 0.0195(10) 0.0457(13) 0.0212(11) -0.0053(9) 0.0004(8) -0.0001(10)
    C1 0.0198(11) 0.0286(12) 0.0227(12) -0.0097(9) 0.0007(9) -0.0034(10)
    C2 0.0172(11) 0.0340(13) 0.0209(12) -0.0079(10) 0.0050(9) -0.0040(10)
    C3 0.0169(11) 0.0310(12) 0.0207(12) -0.0053(9) 0.0029(9) -0.0031(10)
    C4 0.0193(11) 0.0338(13) 0.0254(13) -0.0083(10) 0.0019(10) -0.0050(10)
    C5 0.0202(12) 0.0404(15) 0.0266(13) -0.0065(11) -0.0012(10) -0.0081(11)
    C6 0.0189(12) 0.0444(16) 0.0199(12) -0.0047(11) 0.0004(9) -0.0052(11)
    C7 0.0184(11) 0.0326(13) 0.0212(12) -0.0044(10) 0.0029(9) -0.0014(10)
    C8 0.0223(12) 0.0344(13) 0.0212(12) -0.0014(10) 0.0038(10) 0.0021(10)
    C9 0.0259(12) 0.0283(12) 0.0236(12) -0.0066(10) 0.0052(10) 0.0013(10)
    C10 0.0223(12) 0.0342(13) 0.0210(12) -0.0086(10) 0.0034(9) -0.0025(10)
    C11 0.0181(11) 0.0306(12) 0.0188(11) -0.0078(9) 0.0040(9) -0.0017(10)
    C12 0.0174(11) 0.0303(12) 0.0204(12) -0.0066(9) 0.0009(9) -0.0003(10)
    C13 0.0163(11) 0.0310(12) 0.0201(12) -0.0071(9) 0.0042(9) -0.0010(10)
    C14 0.0197(12) 0.0358(13) 0.0229(12) -0.0121(10) 0.0015(9) -0.0007(10)
    C15 0.0201(11) 0.0351(13) 0.0224(13) -0.0083(10) -0.0025(10) -0.0006(10)
    C16 0.0183(11) 0.0365(13) 0.0208(12) -0.0074(10) -0.0006(9) 0.0018(10)
    C17 0.0211(12) 0.0403(15) 0.0276(14) -0.0080(11) -0.0008(10) 0.0057(11)
    C18 0.0205(12) 0.0484(17) 0.0293(14) -0.0048(11) 0.0031(10) 0.0120(12)
    C19 0.0228(13) 0.0507(17) 0.0218(13) 0.0007(12) 0.0019(10) 0.0040(12)
    C20 0.0216(12) 0.0405(15) 0.0220(13) 0.0002(11) -0.0009(10) 0.0007(11)
    C21 0.0269(13) 0.0474(17) 0.0217(13) 0.0027(12) -0.0036(10) -0.0064(12)
    C22 0.0346(15) 0.0380(15) 0.0288(14) -0.0008(12) -0.0082(12) -0.0079(12)
    C23 0.0271(13) 0.0381(15) 0.0242(13) -0.0069(11) -0.0036(11) -0.0028(11)
    C24 0.0213(12) 0.0332(13) 0.0212(12) -0.0068(10) -0.0016(10) -0.0035(10)
    C25 0.0174(11) 0.0388(14) 0.0214(12) -0.0045(10) -0.0017(9) -0.0006(11)
    C26 0.0189(11) 0.0344(13) 0.0207(12) -0.0074(10) -0.0019(9) -0.0010(10)
loop_
    _geom_bond_atom_site_label_1
    _geom_bond_atom_site_label_2
    _geom_bond_site_symmetry_2
    _geom_bond_distance
    _geom_bond_publ_flag
    S1 C1 . 1.687(3) ?
    S2 C14 . 1.685(3) ?
    O1 C2 . 1.210(3) ?
    O2 C13 . 1.216(3) ?
    O3 C15 . 1.210(3) ?
    O4 C26 . 1.210(3) ?
    N1 N2 . 1.388(3) ?
    N1 C13 . 1.413(3) ?
    N1 C2 . 1.417(3) ?
    N2 C1 . 1.364(3) ?
    N2 H2 . 0.8800 ?
    N3 C1 . 1.324(3) ?
    N3 H31 . 0.8800 ?
    N3 H32 . 0.8800 ?
    N4 N5 . 1.399(3) ?
    N4 C15 . 1.412(3) ?
    N4 C26 . 1.414(3) ?
    N5 C14 . 1.367(3) ?
    N5 H5 . 0.8800 ?
    N6 C14 . 1.326(4) ?
    N6 H61 . 0.8800 ?
    N6 H62 . 0.8800 ?
    C2 C3 . 1.466(4) ?
    C3 C4 . 1.381(3) ?
    C3 C12 . 1.415(4) ?
    C4 C5 . 1.409(4) ?
    C4 H4 . 0.9500 ?
    C5 C6 . 1.371(4) ?
    C5 H5A . 0.9500 ?
    C6 C7 . 1.421(4) ?
    C6 H6 . 0.9500 ?
    C7 C8 . 1.411(4) ?
    C7 C12 . 1.423(4) ?
    C8 C9 . 1.374(4) ?
    C8 H8 . 0.9500 ?
    C9 C10 . 1.412(4) ?
    C9 H9 . 0.9500 ?
    C10 C11 . 1.374(4) ?
    C10 H10 . 0.9500 ?
    C11 C12 . 1.414(3) ?
    C11 C13 . 1.475(4) ?
    C15 C16 . 1.469(4) ?
    C16 C17 . 1.380(4) ?
    C16 C25 . 1.413(4) ?
    C17 C18 . 1.400(4) ?
    C17 H17 . 0.9500 ?
    C18 C19 . 1.370(5) ?
    C18 H18 . 0.9500 ?
    C19 C20 . 1.423(4) ?
    C19 H19 . 0.9500 ?
    C20 C21 . 1.414(4) ?
    C20 C25 . 1.422(4) ?
    C21 C22 . 1.372(5) ?
    C21 H21 . 0.9500 ?
    C22 C23 . 1.411(4) ?
    C22 H22 . 0.9500 ?
    C23 C24 . 1.384(4) ?
    C23 H23 . 0.9500 ?
    C24 C25 . 1.415(4) ?
    C24 C26 . 1.480(4) ?
loop_
    _geom_angle_atom_site_label_1
    _geom_angle_atom_site_label_2
    _geom_angle_atom_site_label_3
    _geom_angle_site_symmetry_1
    _geom_angle_site_symmetry_3
    _geom_angle
    _geom_angle_publ_flag
    N2 N1 C13 . . 116.5(2) ?
    N2 N1 C2 . . 117.5(2) ?
    C13 N1 C2 . . 125.9(2) ?
    C1 N2 N1 . . 122.3(2) ?
    C1 N2 H2 . . 118.9 ?
    N1 N2 H2 . . 118.9 ?
    C1 N3 H31 . . 120.0 ?
    C1 N3 H32 . . 120.0 ?
    H31 N3 H32 . . 120.0 ?
    N5 N4 C15 . . 116.5(2) ?
    N5 N4 C26 . . 116.2(2) ?
    C15 N4 C26 . . 126.9(2) ?
    C14 N5 N4 . . 119.8(2) ?
    C14 N5 H5 . . 120.1 ?
    N4 N5 H5 . . 120.1 ?
    C14 N6 H61 . . 120.0 ?
    C14 N6 H62 . . 120.0 ?
    H61 N6 H62 . . 120.0 ?
    N3 C1 N2 . . 118.5(2) ?
    N3 C1 S1 . . 122.9(2) ?
    N2 C1 S1 . . 118.5(2) ?
    O1 C2 N1 . . 119.1(2) ?
    O1 C2 C3 . . 124.6(2) ?
    N1 C2 C3 . . 116.3(2) ?
    C4 C3 C12 . . 120.6(2) ?
    C4 C3 C2 . . 119.5(2) ?
    C12 C3 C2 . . 119.9(2) ?
    C3 C4 C5 . . 119.9(3) ?
    C3 C4 H4 . . 120.1 ?
    C5 C4 H4 . . 120.1 ?
    C6 C5 C4 . . 120.8(2) ?
    C6 C5 H5A . . 119.6 ?
    C4 C5 H5A . . 119.6 ?
    C5 C6 C7 . . 120.7(3) ?
    C5 C6 H6 . . 119.6 ?
    C7 C6 H6 . . 119.6 ?
    C8 C7 C6 . . 122.5(2) ?
    C8 C7 C12 . . 118.9(2) ?
    C6 C7 C12 . . 118.6(2) ?
    C9 C8 C7 . . 121.0(2) ?
    C9 C8 H8 . . 119.5 ?
    C7 C8 H8 . . 119.5 ?
    C8 C9 C10 . . 120.3(2) ?
    C8 C9 H9 . . 119.9 ?
    C10 C9 H9 . . 119.9 ?
    C11 C10 C9 . . 119.8(2) ?
    C11 C10 H10 . . 120.1 ?
    C9 C10 H10 . . 120.1 ?
    C10 C11 C12 . . 121.2(2) ?
    C10 C11 C13 . . 118.6(2) ?
    C12 C11 C13 . . 120.1(2) ?
    C11 C12 C3 . . 121.7(2) ?
    C11 C12 C7 . . 118.8(2) ?
    C3 C12 C7 . . 119.4(2) ?
    O2 C13 N1 . . 120.4(2) ?
    O2 C13 C11 . . 123.9(2) ?
    N1 C13 C11 . . 115.7(2) ?
    N6 C14 N5 . . 118.8(2) ?
    N6 C14 S2 . . 123.1(2) ?
    N5 C14 S2 . . 118.0(2) ?
    O3 C15 N4 . . 118.9(2) ?
    O3 C15 C16 . . 124.9(3) ?
    N4 C15 C16 . . 116.2(2) ?
    C17 C16 C25 . . 121.2(3) ?
    C17 C16 C15 . . 119.2(3) ?
    C25 C16 C15 . . 119.7(2) ?
    C16 C17 C18 . . 119.9(3) ?
    C16 C17 H17 . . 120.1 ?
    C18 C17 H17 . . 120.1 ?
    C19 C18 C17 . . 120.7(3) ?
    C19 C18 H18 . . 119.7 ?
    C17 C18 H18 . . 119.7 ?
    C18 C19 C20 . . 120.8(3) ?
    C18 C19 H19 . . 119.6 ?
    C20 C19 H19 . . 119.6 ?
    C21 C20 C25 . . 118.8(3) ?
    C21 C20 C19 . . 122.5(3) ?
    C25 C20 C19 . . 118.7(3) ?
    C22 C21 C20 . . 121.1(3) ?
    C22 C21 H21 . . 119.5 ?
    C20 C21 H21 . . 119.5 ?
    C21 C22 C23 . . 120.3(3) ?
    C21 C22 H22 . . 119.8 ?
    C23 C22 H22 . . 119.8 ?
    C24 C23 C22 . . 120.0(3) ?
    C24 C23 H23 . . 120.0 ?
    C22 C23 H23 . . 120.0 ?
    C23 C24 C25 . . 120.4(2) ?
    C23 C24 C26 . . 119.0(2) ?
    C25 C24 C26 . . 120.6(2) ?
    C16 C25 C24 . . 121.8(2) ?
    C16 C25 C20 . . 118.8(3) ?
    C24 C25 C20 . . 119.4(3) ?
    O4 C26 N4 . . 120.4(2) ?
    O4 C26 C24 . . 125.1(2) ?
    N4 C26 C24 . . 114.5(2) ?
loop_
    _geom_torsion_atom_site_label_1
    _geom_torsion_atom_site_label_2
    _geom_torsion_atom_site_label_3
    _geom_torsion_atom_site_label_4
    _geom_torsion_site_symmetry_1
    _geom_torsion_site_symmetry_2
    _geom_torsion_site_symmetry_3
    _geom_torsion_site_symmetry_4
    _geom_torsion
    _geom_torsion_publ_flag
    C13 N1 N2 C1 . . . . -105.9(3) ?
    C2 N1 N2 C1 . . . . 78.2(3) ?
    C15 N4 N5 C14 . . . . 77.9(3) ?
    C26 N4 N5 C14 . . . . -108.8(3) ?
    N1 N2 C1 N3 . . . . 5.9(4) ?
    N1 N2 C1 S1 . . . . -177.69(19) ?
    N2 N1 C2 O1 . . . . -8.2(4) ?
    C13 N1 C2 O1 . . . . 176.4(2) ?
    N2 N1 C2 C3 . . . . 173.1(2) ?
    C13 N1 C2 C3 . . . . -2.4(4) ?
    O1 C2 C3 C4 . . . . 5.2(4) ?
    N1 C2 C3 C4 . . . . -176.2(2) ?
    O1 C2 C3 C12 . . . . -173.6(2) ?
    N1 C2 C3 C12 . . . . 5.1(4) ?
    C12 C3 C4 C5 . . . . -0.3(4) ?
    C2 C3 C4 C5 . . . . -179.0(2) ?
    C3 C4 C5 C6 . . . . 0.3(4) ?
    C4 C5 C6 C7 . . . . 0.1(4) ?
    C5 C6 C7 C8 . . . . 178.8(2) ?
    C5 C6 C7 C12 . . . . -0.5(4) ?
    C6 C7 C8 C9 . . . . -179.7(2) ?
    C12 C7 C8 C9 . . . . -0.4(4) ?
    C7 C8 C9 C10 . . . . -1.2(4) ?
    C8 C9 C10 C11 . . . . 1.4(4) ?
    C9 C10 C11 C12 . . . . 0.1(4) ?
    C9 C10 C11 C13 . . . . -177.2(2) ?
    C10 C11 C12 C3 . . . . 179.0(2) ?
    C13 C11 C12 C3 . . . . -3.8(4) ?
    C10 C11 C12 C7 . . . . -1.7(4) ?
    C13 C11 C12 C7 . . . . 175.5(2) ?
    C4 C3 C12 C11 . . . . 179.1(2) ?
    C2 C3 C12 C11 . . . . -2.1(4) ?
    C4 C3 C12 C7 . . . . -0.2(4) ?
    C2 C3 C12 C7 . . . . 178.6(2) ?
    C8 C7 C12 C11 . . . . 1.9(4) ?
    C6 C7 C12 C11 . . . . -178.8(2) ?
    C8 C7 C12 C3 . . . . -178.8(2) ?
    C6 C7 C12 C3 . . . . 0.5(4) ?
    N2 N1 C13 O2 . . . . 0.2(4) ?
    C2 N1 C13 O2 . . . . 175.7(2) ?
    N2 N1 C13 C11 . . . . -178.7(2) ?
    C2 N1 C13 C11 . . . . -3.2(4) ?
    C10 C11 C13 O2 . . . . 4.8(4) ?
    C12 C11 C13 O2 . . . . -172.6(2) ?
    C10 C11 C13 N1 . . . . -176.4(2) ?
    C12 C11 C13 N1 . . . . 6.3(3) ?
    N4 N5 C14 N6 . . . . 11.6(4) ?
    N4 N5 C14 S2 . . . . -171.95(18) ?
    N5 N4 C15 O3 . . . . -3.5(4) ?
    C26 N4 C15 O3 . . . . -176.0(2) ?
    N5 N4 C15 C16 . . . . 176.8(2) ?
    C26 N4 C15 C16 . . . . 4.3(4) ?
    O3 C15 C16 C17 . . . . -0.5(4) ?
    N4 C15 C16 C17 . . . . 179.2(2) ?
    O3 C15 C16 C25 . . . . -178.7(3) ?
    N4 C15 C16 C25 . . . . 1.0(4) ?
    C25 C16 C17 C18 . . . . -0.3(4) ?
    C15 C16 C17 C18 . . . . -178.6(3) ?
    C16 C17 C18 C19 . . . . -1.1(4) ?
    C17 C18 C19 C20 . . . . 1.5(4) ?
    C18 C19 C20 C21 . . . . 179.2(3) ?
    C18 C19 C20 C25 . . . . -0.5(4) ?
    C25 C20 C21 C22 . . . . 0.8(4) ?
    C19 C20 C21 C22 . . . . -178.9(3) ?
    C20 C21 C22 C23 . . . . -1.8(5) ?
    C21 C22 C23 C24 . . . . 1.0(4) ?
    C22 C23 C24 C25 . . . . 0.8(4) ?
    C22 C23 C24 C26 . . . . -177.7(2) ?
    C17 C16 C25 C24 . . . . 179.7(3) ?
    C15 C16 C25 C24 . . . . -2.1(4) ?
    C17 C16 C25 C20 . . . . 1.4(4) ?
    C15 C16 C25 C20 . . . . 179.6(2) ?
    C23 C24 C25 C16 . . . . 179.9(3) ?
    C26 C24 C25 C16 . . . . -1.6(4) ?
    C23 C24 C25 C20 . . . . -1.8(4) ?
    C26 C24 C25 C20 . . . . 176.7(2) ?
    C21 C20 C25 C16 . . . . 179.4(2) ?
    C19 C20 C25 C16 . . . . -0.9(4) ?
    C21 C20 C25 C24 . . . . 1.0(4) ?
    C19 C20 C25 C24 . . . . -179.3(3) ?
    N5 N4 C26 O4 . . . . -1.8(4) ?
    C15 N4 C26 O4 . . . . 170.8(3) ?
    N5 N4 C26 C24 . . . . 179.8(2) ?
    C15 N4 C26 C24 . . . . -7.7(4) ?
    C23 C24 C26 O4 . . . . 6.3(4) ?
    C25 C24 C26 O4 . . . . -172.3(3) ?
    C23 C24 C26 N4 . . . . -175.4(2) ?
    C25 C24 C26 N4 . . . . 6.1(4) ?
loop_
    _geom_hbond_atom_site_label_D
    _geom_hbond_atom_site_label_H
    _geom_hbond_atom_site_label_A
    _geom_hbond_site_symmetry_A
    _geom_hbond_distance_DH
    _geom_hbond_distance_HA
    _geom_hbond_distance_DA
    _geom_hbond_angle_DHA
    N2 H2 O1 1_455 0.88 2.35 3.074(3) 139.8
    N2 H2 O1 2_576 0.88 2.33 2.993(3) 131.9
    N3 H31 O2 1_655 0.88 2.09 2.912(3) 154.4
    N5 H5 O3 1_655 0.88 2.55 3.301(3) 144.3
    N5 H5 O3 2_765 0.88 2.52 2.988(3) 114.3
    N6 H61 O4 1_455 0.88 2.21 3.015(3) 152.2
_iucr_refine_instructions_details
;
TITL  P-1
CELL  1.54184 4.5861 11.0475 22.5594 89.196 88.073 81.128
ZERR  4       0.0002  0.0004  0.0009  0.003  0.003  0.003
LATT  1
SFAC  C H N O S
UNIT  52 36 12 8 4
ACTA
TEMP -173
SIZE  0.25 0.10 0.03
L.S.  100
BOND  $H
CONF
FMAP  2
PLAN -1
MPLA  N1 C2 C3 C4 C5 C6 C7 C8 C9 C10 C11 C12 C13
MPLA  S1 N2 N3 C1
MPLA  N4 C15 C16 C17 C18 C19 C20 C21 C22 C23 C24 C25 C26
MPLA  S2 N5 N6 C14
WGHT    0.131200    0.656100
EXTI    0.007241
BASF   0.49576
FVAR       8.78467
S1    5   -0.004012    0.901075    0.357105    11.00000    0.02380    0.03698 =
         0.01929    0.00197    0.00064   -0.00521
S2    5    1.039644    0.644851   -0.150378    11.00000    0.02486    0.04905 =
         0.02041   -0.00656    0.00190   -0.00844
O1    4    0.371070    0.915722    0.531899    11.00000    0.02708    0.03362 =
         0.02506   -0.00192    0.00596   -0.01126
O2    4   -0.232313    0.630742    0.507919    11.00000    0.02003    0.03435 =
         0.02133   -0.00157   -0.00117   -0.00894
O3    4    0.688434    0.569855    0.020033    11.00000    0.03154    0.03917 =
         0.02797   -0.00433    0.00052   -0.01904
O4    4    1.220748    0.883472    0.016395    11.00000    0.02008    0.03432 =
         0.02746   -0.00012    0.00104   -0.00924
N1    3    0.072572    0.772690    0.520570    11.00000    0.02027    0.03341 =
         0.01792    0.00099    0.00015   -0.00781
N2    3   -0.029765    0.830516    0.468612    11.00000    0.01773    0.03379 =
         0.02098    0.00297    0.00096   -0.00368
AFIX  43  0.8800
H2    2   -0.207959    0.873632    0.468907    11.00000   -1.20000
AFIX   0
N3    3    0.393073    0.749207    0.415537    11.00000    0.01820    0.03685 =
         0.02164   -0.00201    0.00168   -0.00505
AFIX  93  0.8800
H31   2    0.453161    0.706586    0.447284    11.00000   -1.20000
H32   2    0.503684    0.742880    0.382757    11.00000   -1.20000
AFIX   0
N4    3    0.930219    0.733433    0.017674    11.00000    0.01682    0.03540 =
         0.01840   -0.00534    0.00360   -0.00904
N5    3    1.057273    0.693526   -0.037282    11.00000    0.01953    0.03592 =
         0.01947   -0.00433    0.00282   -0.00664
AFIX  43  0.8800
H5    2    1.242162    0.657414   -0.039809    11.00000   -1.20000
AFIX   0
N6    3    0.634536    0.783531   -0.084050    11.00000    0.01949    0.04568 =
         0.02120   -0.00014    0.00041   -0.00534
AFIX  93  0.8800
H61   2    0.571438    0.819598   -0.050476    11.00000   -1.20000
H62   2    0.526020    0.795703   -0.115647    11.00000   -1.20000
AFIX   0
C1    1    0.136277    0.822846    0.417091    11.00000    0.01984    0.02860 =
         0.02265   -0.00335    0.00068   -0.00974
C2    1    0.272712    0.828853    0.553346    11.00000    0.01721    0.03400 =
         0.02092   -0.00396    0.00501   -0.00790
C3    1    0.350267    0.773972    0.611372    11.00000    0.01692    0.03102 =
         0.02069   -0.00312    0.00286   -0.00534
C4    1    0.530084    0.828158    0.647295    11.00000    0.01934    0.03382 =
         0.02537   -0.00502    0.00188   -0.00827
AFIX  43
H4    2    0.600233    0.901161    0.634668    11.00000   -1.20000
AFIX   0
C5    1    0.609363    0.774938    0.702742    11.00000    0.02022    0.04043 =
         0.02660   -0.00813   -0.00121   -0.00653
AFIX  43
H5A   2    0.732352    0.812711    0.727422    11.00000   -1.20000
AFIX   0
C6    1    0.511075    0.669312    0.721471    11.00000    0.01888    0.04440 =
         0.01986   -0.00522    0.00044   -0.00465
AFIX  43
H6    2    0.566551    0.634745    0.758992    11.00000   -1.20000
AFIX   0
C7    1    0.327115    0.610959    0.685376    11.00000    0.01841    0.03263 =
         0.02116   -0.00140    0.00293   -0.00437
C8    1    0.225641    0.500975    0.702508    11.00000    0.02225    0.03443 =
         0.02123    0.00210    0.00377   -0.00143
AFIX  43
H8    2    0.280268    0.463920    0.739577    11.00000   -1.20000
AFIX   0
C9    1    0.049023    0.446666    0.666387    11.00000    0.02589    0.02827 =
         0.02356    0.00125    0.00517   -0.00662
AFIX  43
H9    2   -0.014114    0.371798    0.678293    11.00000   -1.20000
AFIX   0
C10   1   -0.039042    0.501655    0.611647    11.00000    0.02229    0.03421 =
         0.02101   -0.00252    0.00339   -0.00864
AFIX  43
H10   2   -0.164707    0.464868    0.587156    11.00000   -1.20000
AFIX   0
C11   1    0.057684    0.608554    0.593936    11.00000    0.01806    0.03065 =
         0.01885   -0.00170    0.00400   -0.00776
C12   1    0.245302    0.664989    0.629555    11.00000    0.01744    0.03033 =
         0.02040   -0.00032    0.00089   -0.00661
C13   1   -0.048722    0.667111    0.537923    11.00000    0.01631    0.03101 =
         0.02009   -0.00105    0.00417   -0.00706
C14   1    0.893142    0.710842   -0.087031    11.00000    0.01970    0.03582 =
         0.02288   -0.00068    0.00148   -0.01206
C15   1    0.741263    0.659077    0.045679    11.00000    0.02013    0.03514 =
         0.02240   -0.00063   -0.00252   -0.00834
C16   1    0.621711    0.697979    0.104789    11.00000    0.01828    0.03647 =
         0.02079    0.00184   -0.00056   -0.00742
C17   1    0.432698    0.630217    0.134352    11.00000    0.02109    0.04027 =
         0.02762    0.00567   -0.00080   -0.00798
AFIX  43
H17   2    0.384853    0.558342    0.116873    11.00000   -1.20000
AFIX   0
C18   1    0.311562    0.667540    0.190134    11.00000    0.02045    0.04844 =
         0.02930    0.01204    0.00312   -0.00481
AFIX  43
H18   2    0.178739    0.621488    0.210049    11.00000   -1.20000
AFIX   0
C19   1    0.382651    0.769830    0.216298    11.00000    0.02276    0.05072 =
         0.02181    0.00400    0.00186    0.00066
AFIX  43
H19   2    0.302346    0.792808    0.254597    11.00000   -1.20000
AFIX   0
C20   1    0.575467    0.842076    0.186752    11.00000    0.02155    0.04052 =
         0.02203    0.00067   -0.00091    0.00016
C21   1    0.651313    0.949069    0.211897    11.00000    0.02694    0.04740 =
         0.02170   -0.00635   -0.00363    0.00271
AFIX  43
H21   2    0.574646    0.973731    0.250235    11.00000   -1.20000
AFIX   0
C22   1    0.833803    1.017833    0.181828    11.00000    0.03465    0.03799 =
         0.02884   -0.00793   -0.00815   -0.00078
AFIX  43
H22   2    0.877729    1.090722    0.198966    11.00000   -1.20000
AFIX   0
C23   1    0.956594    0.980844    0.125572    11.00000    0.02711    0.03806 =
         0.02425   -0.00278   -0.00362   -0.00690
AFIX  43
H23   2    1.085335    1.028116    0.105209    11.00000   -1.20000
AFIX   0
C24   1    0.889619    0.875728    0.100029    11.00000    0.02129    0.03324 =
         0.02118   -0.00353   -0.00161   -0.00676
C25   1    0.695142    0.805580    0.129665    11.00000    0.01744    0.03882 =
         0.02135   -0.00062   -0.00172   -0.00455
C26   1    1.030318    0.836366    0.042005    11.00000    0.01894    0.03445 =
         0.02074   -0.00102   -0.00188   -0.00736
eqiv  $1 -1+x,y,z
eqiv  $2 -x,2-y,1-z
eqiv  $3 1+x,y,z
eqiv  $4 2-x,1-y,-z
htab  n2 o1_$1
htab  n2 o1_$2
htab  n3 o2_$3
htab  n5 o3_$3
htab  n5 o3_$4
htab  n6 o4_$1
HKLF  5
;
