# Supplementary material for: N-[2,4-Dioxo-3-aza­tricyclo­[7.3.1.05,13]trideca-1(13),5,7,9,11-pentaen-3-yl]thio­urea
Source: Acta Crystallogr Sect E Struct Rep Online. 2012 May 19;68(Pt 6):o1811. doi: 10.1107/S1600536812021812 (PMC3379385; doi:10.1107/S1600536812021812)
Supplement: Supplementary file 2 [file e-68-o1811-Isup2.hkl]

# 
# h,k,l, Fc-squared, Fo-squared, sigma(Fo-squared) and status flag 
# 
data_I
_shelx_title '  P-1' 
_shelx_refln_list_code          4 
_shelx_F_calc_maximum      123.54 
_exptl_crystal_F_000       560.00 
_reflns_d_resolution_high  0.7895 
 
loop_ 
 _symmetry_equiv_pos_as_xyz 
 'x, y, z' 
 '-x, -y, -z' 
 
_cell_length_a     4.5861 
_cell_length_b    11.0475 
_cell_length_c    22.5594 
_cell_angle_alpha  89.196 
_cell_angle_beta   88.073 
_cell_angle_gamma  81.128 
 
_shelx_F_squared_multiplier     1.000 
 
loop_ 
 _refln_index_h 
 _refln_index_k 
 _refln_index_l 
 _refln_F_squared_calc 
 _refln_F_squared_meas 
 _refln_F_squared_sigma 
 _refln_observed_status 
   0   0  -2     5338.29     5698.86     10.55 o 
   0   0  -3        8.30        7.61      0.40 o 
   0   0  -4     1365.40     1181.64      4.00 o 
   0   0  -5       77.72       65.07      0.98 o 
   0   0   6     3500.22     3554.24      8.86 o 
   0   0  -7        0.02        1.01      0.57 o 
   0   0  -8      797.35      788.64      4.33 o 
   0   0  -9        0.86        1.59      0.67 o 
   0   0 -10       96.05      157.57      1.97 o 
   0   0 -11       53.82       54.44      1.30 o 
   0   0 -12     1014.74     1129.95      7.14 o 
   0   0 -13       41.83       44.98      2.07 o 
   0   0  14       18.06        7.25      1.69 o 
   0   0 -15       16.18       16.43      1.89 o 
   0   0 -16     1338.79     1445.14     13.86 o 
   0   0  17        6.84        9.87      2.41 o 
   0   0 -18     1519.10     1671.53      9.63 o 
   0   0 -19        5.95        7.86      1.88 o 
   0   0 -20       93.21       83.65      3.05 o 
   0   0 -21        1.98        4.59      1.87 o 
   0   0 -22      126.95      112.64      3.37 o 
   0   0 -23        0.58        3.16      1.70 o 
   0   0 -24      102.76       98.97      3.25 o 
   0   0 -25        3.69        6.57      1.78 o 
   0   0 -26        1.91        6.86      2.19 o 
   0   0 -27        2.28        0.06      2.33 o 
   0   0 -28       37.42       38.54      2.92 o 
   0   1 -27      162.30      184.39      4.80 o 
   0   1 -26       47.98       56.88      3.33 o 
   0   1 -25       85.27       89.97      3.18 o 
   0   1 -24      239.68      235.82      4.66 o 
   0   1 -23      261.05      267.85      4.70 o 
   0   1 -22       97.73       94.50      3.10 o 
   0   1 -21      211.59      209.03      4.39 o 
   0   1 -20      456.00      458.77      5.75 o 
   0   1 -19       56.82       61.55      2.42 o 
   0   1 -18      617.07      602.14      6.27 o 
   0  -1  17     1224.67     1282.94     11.80 o 
   0  -1  16      111.81       99.11      3.30 o 
   0  -1  15       23.99       27.07      2.47 o 
   0   1 -14      584.71      580.60      6.07 o 
   0   1 -13      370.53      358.98      5.04 o 
   0   1 -12     2561.84     2760.55     11.54 o 
   0   1 -11     2459.83     2673.21     10.79 o 
   0   1 -10     4706.85     5239.51     14.55 o 
   0   1  -9     1501.84     1426.25      6.09 o 
   0   1  -8        8.94        4.67      0.71 o 
   0   1  -7     2000.83     1860.91      6.40 o 
   0  -1   6     3305.14     3087.27      7.60 o 
   0   1  -5      306.64      264.58      1.77 o 
   0  -1   4      349.46      264.89      2.13 o 
   0   1  -3      994.42      837.68      3.29 o 
   0   1  -2     1655.34     1468.08      3.80 o 
   0   1  -1       21.26       27.22      0.41 o 
   0   1   0       20.91       18.58      0.42 o 
   0  -1  -1       21.28       30.93      0.67 o 
   0  -1  -2     1664.10     1407.33      3.74 o 
   0  -1  -3      996.15      816.76      3.36 o 
   0   1   4      351.46      254.50      2.04 o 
   0  -1  -5      306.55      257.73      2.26 o 
   0  -1  -6     3292.77     2959.88      8.45 o 
   0  -1  -7     2007.28     1808.99      7.00 o 
   0   1   8        9.02        7.82      0.89 o 
   0  -1  -9     1496.85     1369.48      6.93 o 
   0  -1 -10     4674.52     4961.95     12.92 o 
   0   1  11     2483.52     2580.05      8.74 o 
   0  -1 -12     2536.02     2515.44      9.07 o 
   0  -1 -13      368.53      316.21      4.64 o 
   0  -1 -14      581.27      643.97      8.33 o 
   0   1  15       23.79       23.93      1.85 o 
   0  -1 -16      111.49      106.29      4.11 o 
   0   1  17     1239.71     1249.60      9.58 o 
   0  -1 -18      607.53      580.92      6.25 o 
   0   1  19       57.78       58.27      2.14 o 
   0   1  20      451.61      455.07      6.32 o 
   0  -1 -21      214.72      211.07      4.43 o 
   0  -1 -22       99.37       93.88      3.13 o 
   0  -1 -23      264.11      245.43      5.07 o 
   0  -1 -24      238.17      215.65      4.53 o 
   0  -1 -25       86.72       94.07      3.24 o 
   0  -1 -26       47.68       40.60      3.22 o 
   0  -1 -27      165.04      203.32      7.28 o 
   0  -1 -28       82.56       77.57      3.78 o 
   0   2 -27       19.39       20.82      2.29 o 
   0   2 -26       37.08       41.30      2.57 o 
   0   2 -25       39.68       43.90      2.51 o 
   0   2 -24      206.24      217.18      4.21 o 
   0   2 -23      186.01      178.58      4.04 o 
   0   2 -22       36.50       34.05      2.18 o 
   0   2 -21      120.52      125.88      3.23 o 
   0   2 -20      244.92      242.13      4.26 o 
   0   2 -19      468.71      465.78      5.73 o 
   0   2 -18      320.60      337.52      4.56 o 
   0   2 -17       71.98       59.67      2.13 o 
   0  -2  16      451.78      487.69      7.17 o 
   0  -2  15     1057.47     1041.75      9.74 o 
   0   2 -14       43.87       44.97      2.57 o 
   0   2 -13       27.26       23.81      1.99 o 
   0  -2  12       63.80       66.71      2.75 o 
   0   2 -11        6.86        2.04      1.05 o 
   0   2 -10       51.62       41.94      1.45 o 
   0   2  -9      932.79      809.56      5.22 o 
   0   2  -8      386.56      364.26      3.30 o 
   0   2  -7        6.54        7.71      0.76 o 
   0   2  -6     1045.24      916.35      4.53 o 
   0   2  -5      542.36      489.74      3.29 o 
   0   2  -4      114.35       84.16      1.24 o 
   0  -2   3      937.27      881.25      4.02 o 
   0   2  -2     3158.08     3002.70      6.08 o 
   0   2  -1     3938.64     4319.63      5.84 o 
   0   2   0     8248.02     8884.15     13.59 o 
   0   2   1     3916.40     4201.63      9.14 o 
   0   2   2     3173.17     2960.54      6.24 o 
   0   2   3      952.23      846.37      3.97 o 
   0  -2  -4      116.31       76.01      1.26 o 
   0  -2  -5      536.23      487.06      2.67 o 
   0  -2  -6     1054.07      897.60      4.13 o 
   0  -2  -7        6.63       10.35      0.68 o 
   0  -2  -8      391.33      363.90      3.72 o 
   0   2   9      943.58      818.38      5.88 o 
   0   2  10       52.24       48.65      1.50 o 
   0  -2 -11        6.77        2.72      1.11 o 
   0   2  12       63.85       67.11      1.88 o 
   0  -2 -13       27.55       23.97      1.59 o 
   0  -2 -14       43.30       47.49      3.08 o 
   0   2  15     1064.57     1189.42     10.60 o 
   0   2  16      444.52      518.37      9.58 o 
   0   2  17       72.66       72.88      2.51 o 
   0   2  18      315.87      331.86      4.37 o 
   0  -2 -19      473.13      533.07      6.82 o 
   0   2  20      244.96      262.39      5.01 o 
   0  -2 -21      121.75      131.96      4.18 o 
   0   2  22       36.10       32.40      2.96 o 
   0  -2 -23      186.29      195.26      5.07 o 
   0  -2 -24      207.99      224.27      5.00 o 
   0  -2 -25       40.03       50.49      2.69 o 
   0  -2 -26       36.61       37.96      3.45 o 
   0  -2 -27       19.52       19.62      2.96 o 
   0  -2 -28       28.00       30.53      2.89 o 
   0   3 -26      201.09      247.10      9.04 o 
   0   3 -25       19.45       20.42      1.87 o 
   0   3 -24       13.81       16.73      1.78 o 
   0   3 -23      334.07      300.03      7.01 o 
   0   3 -22      328.30      238.03      7.38 o 
   0   3 -21       48.86       59.16      2.90 o 
   0   3 -20      115.79      105.50      4.69 o 
   0   3 -19      112.70       97.87      4.43 o 
   0  -3  18       73.33       79.95      2.97 o 
   0   3 -17      521.00      496.13      6.66 o 
   0  -3  16       10.77       11.84      2.68 o 
   0  -3  15      118.20      115.54      5.13 o 
   0   3 -14      158.60      173.68      4.25 o 
   0   3 -13       64.14       67.28      2.33 o 
   0   3 -12     1146.44     1160.18     11.27 o 
   0  -3  11      430.52      405.90      5.52 o 
   0  -3  10      198.89      212.43      3.49 o 
   0   3  -9     1015.65     1004.12      7.84 o 
   0  -3   8      603.43      584.38      3.83 o 
   0  -3   7      113.96      101.48      1.52 o 
   0  -3   6     1346.69     1387.91      4.81 o 
   0  -3   5      240.52      262.58      2.03 o 
   0  -3   4     4077.11     4216.60      8.70 o 
   0  -3   3     3011.77     3170.49      6.41 o 
   0   3  -2      306.69      284.60      1.88 o 
   0   3  -1     2967.09     3043.99      6.59 o 
   0   3   0       57.81       60.80      1.45 o 
   0   3   1     3006.48     2739.88      8.59 o 
   0   3   2      306.47      273.24      2.60 o 
   0   3   3     2985.13     3158.58      9.08 o 
   0   3   4     4068.87     4171.36      8.93 o 
   0  -3  -5      244.20      234.16      2.18 o 
   0  -3  -6     1367.24     1355.74      4.98 o 
   0  -3  -7      114.72      101.34      1.27 o 
   0   3   8      597.25      582.80      3.75 o 
   0   3   9      998.89     1043.15      6.99 o 
   0   3  10      202.26      215.20      3.18 o 
   0   3  11      426.23      443.25      5.08 o 
   0   3  12     1146.93     1165.52      8.00 o 
   0   3  13       64.32       64.46      2.22 o 
   0  -3 -14      160.63      161.08      3.76 o 
   0   3  15      117.26      118.18      3.85 o 
   0  -3 -16       10.82       10.87      2.18 o 
   0   3  17      516.05      560.87      6.39 o 
   0   3  18       74.39       93.06      2.86 o 
   0  -3 -19      111.72      103.63      3.79 o 
   0  -3 -20      114.54      104.59      3.96 o 
   0  -3 -21       49.65       66.20      3.69 o 
   0  -3 -22      323.17      293.92      8.03 o 
   0  -3 -23      332.82      363.19      7.70 o 
   0  -3 -24       13.91       19.90      2.67 o 
   0  -3 -25       19.76       26.42      3.01 o 
   0  -3 -26      203.77      284.48      6.15 o 
   0  -3 -27       66.30       70.16      4.40 o 
   0   4 -26       56.68       42.50      4.60 o 
   0   4 -25       66.36       61.48      3.25 o 
   0   4 -24      313.59      305.79      5.46 o 
   0   4 -23      579.58      712.83      7.65 o 
   0   4 -22      762.16      941.61      9.30 o 
   0   4 -21      420.05      487.22      7.02 o 
   0   4 -20      420.84      395.07      7.55 o 
   0   4 -19      192.47      190.55      4.39 o 
   0   4 -18      195.69      229.12      4.71 o 
   0  -4  17       53.71       56.14      3.06 o 
   0   4 -16      179.02      167.21      4.53 o 
   0  -4  15       35.28       37.18      2.96 o 
   0   4 -14      183.07      184.85      4.12 o 
   0  -4  13      289.05      270.65      6.06 o 
   0   4 -12      198.16      168.95      3.73 o 
   0   4 -11       44.28       41.94      2.12 o 
   0  -4  10     1926.33     2048.49     10.00 o 
   0   4  -9      535.84      549.21      4.99 o 
   0   4  -8      819.60      865.99      5.95 o 
   0  -4   7      835.66      806.65      5.50 o 
   0  -4   6     2887.69     2808.23      7.81 o 
   0  -4   5      473.00      439.58      2.87 o 
   0  -4   4      294.47      310.32      2.59 o 
   0  -4   3      155.44      139.80      1.97 o 
   0   4  -2      653.56      658.73      4.16 o 
   0   4  -1       53.48       50.44      1.76 o 
   0   4   0     2020.06     2018.44      8.47 o 
   0   4   1       52.58       63.00      1.63 o 
   0   4   2      664.61      605.00      4.04 o 
   0  -4  -3      152.89      150.14      2.36 o 
   0   4   4      297.84      283.07      3.24 o 
   0   4   5      470.13      450.95      4.12 o 
   0  -4  -6     2859.17     2952.08     10.04 o 
   0  -4  -7      830.87      842.36      4.69 o 
   0   4   8      832.54      771.09      6.17 o 
   0   4   9      534.50      536.57      5.39 o 
   0   4  10     1926.46     1910.69      9.83 o 
   0  -4 -11       45.03       38.00      2.04 o 
   0  -4 -12      197.65      194.43      4.11 o 
   0   4  13      285.47      286.46      5.24 o 
   0   4  14      181.47      201.84      5.12 o 
   0  -4 -15       34.75       39.08      3.83 o 
   0  -4 -16      176.11      189.23      3.75 o 
   0  -4 -17       54.19       58.65      3.04 o 
   0  -4 -18      198.06      250.67      6.20 o 
   0  -4 -19      193.29      218.59      5.91 o 
   0  -4 -20      418.23      472.03      8.17 o 
   0   4  21      422.73      522.34      8.42 o 
   0  -4 -22      775.20      998.14     12.67 o 
   0  -4 -23      589.42      736.15     10.39 o 
   0  -4 -24      312.25      383.37      8.32 o 
   0  -4 -25       65.98       89.23      4.01 o 
   0  -4 -26        1.78        6.91      1.70 o 
   0  -4 -27        4.91        5.73      1.81 o 
   0   5 -25       13.59       15.31      3.86 o 
   0   5 -24      310.14      374.64      6.51 o 
   0   5 -23       41.35       46.57      3.25 o 
   0   5 -22        8.93        9.41      2.43 o 
   0   5 -21       91.66      113.74      4.06 o 
   0   5 -20      388.46      390.97      6.84 o 
   0   5 -19      115.49      119.54      3.94 o 
   0  -5  18       96.95      101.35      3.83 o 
   0   5 -17       63.41       89.54      3.36 o 
   0   5 -16      468.68      558.54      7.71 o 
   0   5 -15     1063.19     1305.30      9.45 o 
   0  -5  14      198.15      210.41      4.28 o 
   0  -5  13      156.20      159.30      5.18 o 
   0   5 -12      186.22      173.24      4.08 o 
   0   5 -11     1854.62     2184.16     13.02 o 
   0  -5  10      709.12      820.99      7.71 o 
   0   5  -9      541.65      552.50      5.37 o 
   0  -5   8      263.65      243.58      3.80 o 
   0  -5   7      440.78      474.83      4.59 o 
   0   5  -6        8.92        6.22      1.46 o 
   0  -5   5      368.24      342.00      6.10 o 
   0  -5   4       50.76       57.53      2.91 o 
   0  -5   3     1710.71     1776.83     10.02 o 
   0  -5   2      395.18      520.44      6.16 o 
   0   5  -1      461.11      483.41      6.01 o 
   0   5   0        1.01        3.12      1.32 o 
   0   5   1      456.82      468.90      4.32 o 
   0   5   2      400.55      440.12      4.20 o 
   0   5   3     1719.20     1696.36      8.59 o 
   0   5   4       50.86       55.87      1.91 o 
   0   5   5      373.28      340.24      3.80 o 
   0   5   6        8.85        6.26      1.24 o 
   0   5   7      438.31      511.76      5.54 o 
   0   5   8      259.56      281.97      5.20 o 
   0   5   9      538.47      577.46      7.45 o 
   0  -5 -10      718.04      796.68      8.99 o 
   0  -5 -11     1878.59     2007.26     14.74 o 
   0   5  12      185.43      176.07      5.60 o 
   0  -5 -13      154.78      174.11      5.78 o 
   0   5  14      198.37      235.15      5.10 o 
   0   5  15     1080.45     1197.93     10.00 o 
   0   5  16      476.68      580.90      7.22 o 
   0  -5 -17       64.49       89.40      4.25 o 
   0  -5 -18       95.70       96.07      4.20 o 
   0  -5 -19      113.77      122.76      4.79 o 
   0  -5 -20      382.88      434.66      7.78 o 
   0  -5 -21       91.93      109.76      4.89 o 
   0  -5 -22        9.07       10.03      2.96 o 
   0  -5 -23       34.09       36.06      2.96 o 
   0  -5 -24       46.94       50.96      3.18 o 
   0  -5 -25        0.58        0.33      1.75 o 
   0  -5 -26       53.98       47.44      2.13 o 
   0   6 -25       52.16       54.35      3.17 o 
   0   6 -24       96.26      110.74      6.13 o 
   0   6 -23      260.92      336.02      7.58 o 
   0   6 -22      107.42      140.65      4.73 o 
   0   6 -21      722.98      864.85     11.50 o 
   0   6 -20       82.07       95.46      4.59 o 
   0   6 -19       27.61       35.22      3.70 o 
   0   6 -18       69.31       91.52      4.41 o 
   0  -6  17       85.08      123.68      4.91 o 
   0   6 -16       65.68       81.99      4.33 o 
   0   6 -15      286.25      331.09      6.32 o 
   0  -6  14      326.15      409.84      6.09 o 
   0  -6  13      678.93      797.96      8.16 o 
   0  -6  12      365.26      382.01      7.21 o 
   0   6 -11       19.64       14.81      3.32 o 
   0  -6  10      390.03      447.10      9.00 o 
   0  -6   9      659.50      734.34     10.77 o 
   0  -6   8      235.68      268.48      6.57 o 
   0  -6   7      459.83      470.78      8.70 o 
   0  -6   6        6.81        3.21      2.82 o 
   0   6  -5      266.71      267.84      7.27 o 
   0  -6   4      212.21      325.59      7.84 o 
   0  -6   3     1507.02     1769.24     14.33 o 
   0   6  -2      293.65      367.17      8.56 o 
   0   6  -2      309.39      422.20      6.95 o 
   0   6  -1      793.32      819.12     10.20 o 
   0   6  -1      885.57      931.98     12.17 o 
   0   6   0      256.74      316.21      8.84 o 
   0  -6   0      509.16      595.48      7.73 o 
   0  -6  -1       93.82      103.83      5.48 o 
   0   6   1      873.80      902.93      9.24 o 
   0  -6  -2      304.72      394.11      7.54 o 
   0  -6  -3     1530.71     1540.81     10.13 o 
   0  -6  -4      215.83      289.66      4.65 o 
   0   6   5      262.65      253.14      4.22 o 
   0   6   6        6.74        6.26      1.80 o 
   0   6   7        2.95        6.14      3.33 o 
   0   6   7      452.20      531.99      7.18 o 
   0   6   8      236.05      241.71      5.98 o 
   0   6   9      667.19      683.98     10.07 o 
   0   6  10      384.01      445.50      8.52 o 
   0   6  11       19.94        9.41      3.22 o 
   0  -6 -12      369.65      403.03      5.82 o 
   0   6  13      682.67      778.68      7.52 o 
   0  -6 -14      331.64      351.56      5.98 o 
   0  -6 -15      286.55      311.63      5.99 o 
   0   6  16       66.42       77.96      4.05 o 
   0   6  17       86.44       95.95      4.40 o 
   0  -6 -18       69.75       73.90      3.94 o 
   0   6  19        1.26        2.81      3.13 o 
   0  -6 -19       27.19       25.00      4.15 o 
   0  -6 -20        8.08        6.02      2.44 o 
   0  -6 -21        2.01       12.22      2.44 o 
   0  -6 -22        2.21        5.29      2.21 o 
   0  -6 -23      187.83      208.51      4.87 o 
   0   6  24       97.78       93.92      3.00 o 
   0  -6 -25       47.11       48.26      2.28 o 
   0   7 -24        6.69        8.83      2.19 o 
   0   7 -23       13.07       22.57      2.86 o 
   0   7 -22        1.43        0.05      2.63 o 
   0   7 -21        0.15        1.28      2.05 o 
   0   7 -20        1.20       20.26      3.93 o 
   0   7 -20      196.53      267.15     11.20 o 
   0   7 -19       66.08       76.55      5.17 o 
   0   7 -18       74.25       90.08      4.74 o 
   0   7 -17       11.21       16.89      3.40 o 
   0  -7  16       27.05       39.93      3.73 o 
   0   7 -15      287.90      337.08      6.54 o 
   0   7 -14      910.95     1186.26     10.31 o 
   0   7 -13      712.89      758.35      8.76 o 
   0   7 -12      902.93      214.82     13.13 o 
   0   7 -12     1101.61     1287.75     11.27 o 
   0   7 -11        2.41        3.32      7.83 o 
   0  -7  11      332.63      402.25      6.04 o 
   0   7 -10        6.42        7.50      6.21 o 
   0   7 -10       75.74       96.77      3.99 o 
   0  -7   9      999.47     1104.61     14.58 o 
   0  -7   8      121.80      150.19      5.77 o 
   0   7  -7        0.18        4.12      4.37 o 
   0  -7   7       13.36       12.99      3.74 o 
   0   7  -6       52.83       60.90      6.64 o 
   0  -7   6      410.02      427.94     10.32 o 
   0   7  -5        4.62       13.07      4.13 o 
   0  -7   5      265.53      288.20      8.35 o 
   0   7  -4      256.56      281.16      8.41 o 
   0  -7   4      256.70      261.52     10.16 o 
   0  -7   3      368.85      366.72      7.04 o 
   0  -7   3      504.67      559.47     14.49 o 
   0   7  -2        3.02       17.99      2.22 o 
   0  -7   2      350.15      411.98     12.02 o 
   0  -7   1      569.11      635.71      7.40 o 
   0  -7   1      896.98     1132.87     19.42 o 
   0   7   0      461.81      533.47      6.82 o 
   0  -7   0      915.86     1046.95     18.23 o 
   0   7   1      333.48      458.57      6.38 o 
   0   7   2      353.07      413.20      7.32 o 
   0  -7  -2      356.04      412.49     11.37 o 
   0   7   3      138.14      174.24      4.99 o 
   0  -7  -3      500.78      498.47     11.95 o 
   0  -7  -4        0.14        7.20      1.93 o 
   0  -7  -5      265.38      279.85      6.34 o 
   0   7   6      363.30      369.67      7.39 o 
   0  -7  -7       13.41       13.82      4.17 o 
   0  -7  -8       58.64       63.31      4.39 o 
   0  -7  -9       12.74       22.29      4.82 o 
   0   7   9      983.08      946.94     12.41 o 
   0  -7 -10       70.51       85.01      7.70 o 
   0  -7 -10       76.82       82.12      3.00 o 
   0  -7 -11      335.86      386.71      9.81 o 
   0   7  11      338.24      358.56      5.00 o 
   0  -7 -12      202.09      272.66     13.00 o 
   0  -7 -12     1089.82     1227.63      9.50 o 
   0  -7 -13       54.37       76.09      8.02 o 
   0  -7 -13      702.71      756.09      8.24 o 
   0  -7 -14      926.34      910.77     20.82 o 
   0   7  14      926.53     1052.04     13.52 o 
   0   7  15      208.63      205.47     11.53 o 
   0  -7 -15      290.02      306.12      6.61 o 
   0   7  16       27.03       18.03      3.98 o 
   0  -7 -16       27.50       29.57      3.76 o 
   0   7  17        4.53        2.61      3.36 o 
   0   7  17       11.17       13.02      4.74 o 
   0   7  18        6.38        9.41      2.50 o 
   0  -7 -19        9.66       10.74      2.40 o 
   0   7  20      198.68      228.58      5.60 o 
   0  -7 -21       13.97       15.60      2.17 o 
   0  -7 -22       15.72       12.77      1.76 o 
   0  -7 -23      112.98      104.38      3.14 o 
   0   7  24        8.94        7.13      1.39 o 
   0   8 -22      137.26      208.57      6.71 o 
   0   8 -21       11.47       11.68      2.53 o 
   0   8 -20       50.43       68.83      5.19 o 
   0   8 -19       23.37       31.24      2.97 o 
   0   8 -18       15.54       24.88      4.10 o 
   0   8 -18       59.80       69.97      6.69 o 
   0   8 -17        5.00        6.96      3.73 o 
   0   8 -16      129.27      164.59      7.04 o 
   0  -8  15       30.72       36.48      7.21 o 
   0   8 -15       31.26       32.81      4.60 o 
   0   8 -14      119.24      136.78      4.36 o 
   0   8 -13      163.75      193.23      5.80 o 
   0   8 -12      474.45      572.66      8.85 o 
   0   8 -11      424.75      475.15      8.14 o 
   0   8 -10      319.01      252.19     14.62 o 
   0  -8  10      328.08      383.88      7.40 o 
   0   8  -9      195.23      225.93      9.41 o 
   0  -8   9      200.96      232.00      6.70 o 
   0   8  -8        1.20        3.81      4.63 o 
   0  -8   8      283.01      381.14      6.98 o 
   0   8  -7        5.72        9.79      4.45 o 
   0   8  -7      105.43      134.95      5.57 o 
   0   8  -6      503.78      664.00     14.55 o 
   0  -8   6      615.57      787.68     11.01 o 
   0  -8   5       79.59      101.96      6.13 o 
   0  -8   5      176.88      232.84      7.98 o 
   0  -8   4       17.12       21.00      3.76 o 
   0  -8   4      288.00      328.66     12.39 o 
   0  -8   3       48.36       53.30      4.57 o 
   0  -8   3       54.01       68.40      7.02 o 
   0   8  -2      164.72      182.30      4.73 o 
   0   8  -1       23.16       25.56      2.81 o 
   0  -8   1       23.17       31.14      6.26 o 
   0  -8   0       44.76       51.89      4.27 o 
   0  -8   0       88.77       92.76      6.79 o 
   0   8   1        0.01        0.61      2.31 o 
   0   8   2       37.72       46.33      3.06 o 
   0   8   3        5.75        6.19      2.81 o 
   0   8   4      275.51      318.91      7.19 o 
   0  -8  -5       98.95      124.92      4.76 o 
   0  -8  -5      177.20      232.54      6.35 o 
   0  -8  -6      113.70      133.68      6.25 o 
   0  -8  -6      609.00      842.42      7.80 o 
   0   8   7      101.42      109.20      4.67 o 
   0  -8  -7      107.04      126.92      3.44 o 
   0   8   8      286.63      301.11      7.35 o 
   0  -8  -8      287.81      349.38      5.68 o 
   0   8   9        5.83        7.24      3.66 o 
   0  -8  -9      197.77      229.12      4.90 o 
   0   8  10        9.23       10.32      3.89 o 
   0   8  10      322.87      378.24      5.97 o 
   0  -8 -11       21.03       31.43      5.74 o 
   0   8  11      418.30      466.95      7.25 o 
   0  -8 -12      468.05      539.08      7.68 o 
   0   8  13      166.37      163.14      4.86 o 
   0  -8 -13      166.54      167.37     10.33 o 
   0  -8 -14      105.60      100.45      3.98 o 
   0  -8 -15        0.56        0.49      2.37 o 
   0  -8 -16      124.68      126.09      5.94 o 
   0   8  17        4.22        5.64      2.33 o 
   0   8  18       45.02       43.52      2.67 o 
   0   8  19        7.98        7.79      1.79 o 
   0   8  20       15.40       17.30      1.75 o 
   0  -8 -21        0.68        0.16      1.63 o 
   0   8  22      108.80       99.62      2.57 o 
   0   8  23      108.09       91.30      2.23 o 
   0   9 -21       73.02       86.32      3.97 o 
   0   9 -20        0.19       -2.43      2.43 o 
   0   9 -19        0.85       -1.23      2.67 o 
   0   9 -18       10.59       15.09      3.16 o 
   0   9 -17       12.40       18.24      3.48 o 
   0   9 -16       41.86       58.77      6.46 o 
   0   9 -15       64.17       81.35      5.08 o 
   0   9 -14       50.26       54.62      2.74 o 
   0  -9  13       14.34       20.73      7.88 o 
   0   9 -13       21.09       19.89      3.48 o 
   0   9 -12        8.20        6.84      2.92 o 
   0   9 -12        8.80        8.23      3.99 o 
   0  -9  11       23.43       28.80      3.26 o 
   0   9 -11      264.57      333.11     13.49 o 
   0   9 -10      116.94      122.97      6.43 o 
   0   9 -10      118.74      114.36      8.72 o 
   0  -9   9       40.04       47.58      7.87 o 
   0   9  -9       92.04      103.26      4.71 o 
   0  -9   8       87.55      117.62     10.41 o 
   0   9  -8      122.42      147.27      5.42 o 
   0   9  -7       49.96       63.53      3.95 o 
   0   9  -7       73.56       86.27      5.38 o 
   0  -9   6       45.31       58.57      3.73 o 
   0  -9   6      131.54      156.76      9.11 o 
   0  -9   5      208.80      259.76      6.33 o 
   0  -9   5      404.67      533.02     11.04 o 
   0   9  -4       38.51       38.63      2.62 o 
   0  -9   4       38.68       45.66      8.16 o 
   0  -9   3       12.12       10.78      2.74 o 
   0  -9   3       57.74       57.54      5.27 o 
   0   9  -2        5.74        9.72      2.83 o 
   0  -9   2        9.32       11.62      5.05 o 
   0   9  -1       73.18       82.23      3.64 o 
   0  -9   1       74.91       81.85      5.25 o 
   0   9   0       90.91      105.08      3.56 o 
   0  -9   0      180.29      211.08      6.30 o 
   0   9   1        1.76        1.54      3.26 o 
   0  -9  -1       73.70       85.07      4.59 o 
   0   9   2        3.65        7.96      3.25 o 
   0  -9  -2        9.29       18.72      3.85 o 
   0   9   3       46.41       50.85      3.03 o 
   0   9   3       58.32       61.46      3.76 o 
   0   9   4        0.17        2.53      2.60 o 
   0   9   4       38.03       44.91      3.98 o 
   0   9   5      199.22      202.45      5.50 o 
   0  -9  -5      404.51      501.49      8.31 o 
   0   9   6       87.70       95.99      4.74 o 
   0  -9  -6      132.25      159.75      4.94 o 
   0   9   7       24.00       26.76      3.18 o 
   0  -9  -7       73.13       84.30      4.00 o 
   0   9   8       35.47       39.22      3.47 o 
   0   9   8      121.54      144.85      4.70 o 
   0   9   9       52.89       58.65      3.74 o 
   0  -9  -9       92.26      101.39      4.24 o 
   0   9  10        1.83        2.57      2.47 o 
   0  -9 -10      116.80      108.20      5.44 o 
   0   9  11      245.27      258.35      6.87 o 
   0   9  11      268.30      268.04      9.25 o 
   0   9  12        0.61       -0.45      3.01 o 
   0  -9 -12        8.68       10.82      3.80 o 
   0   9  13        6.87        7.53      2.18 o 
   0  -9 -13       20.97       14.02      5.68 o 
   0   9  14        0.16        0.74      2.10 o 
   0   9  15       54.88       51.77      3.50 o 
   0   9  16        0.10       -1.89      1.89 o 
   0   9  17        3.20        1.93      1.82 o 
   0   9  18        3.73        4.81      1.65 o 
   0  -9 -19        4.81        3.81      1.51 o 
   0   9  20       10.26       10.34      1.28 o 
   0   9  21       21.77       18.32      1.21 o 
   0  10 -19        9.38       10.19      2.08 o 
   0 -10  18       12.18       11.09      1.90 o 
   0  10 -17       66.50       80.77      4.92 o 
   0  10 -16        0.64        2.37      2.92 o 
   0  10 -15       36.14       41.65      4.50 o 
   0 -10  14        7.84       12.23      2.25 o 
   0  10 -13        9.55       10.06      2.85 o 
   0  10 -13        9.86       11.07      4.81 o 
   0  10 -12       26.91       23.61      2.99 o 
   0  10 -12       27.19       20.68      5.53 o 
   0  10 -11       81.36       76.54      4.39 o 
   0  10 -11       99.90      113.16      8.06 o 
   0  10 -10        6.76       12.78      2.28 o 
   0 -10   9       11.53        9.15      2.66 o 
   0  10  -9       35.47       35.12      4.53 o 
   0 -10   8       70.84       79.44      3.51 o 
   0 -10   8       71.09       48.94      7.19 o 
   0  10  -7       36.73       35.46      3.39 o 
   0  10  -7       60.17       74.62      5.12 o 
   0  10  -6       19.90       24.81      3.41 o 
   0 -10   6       42.89       46.11      3.90 o 
   0  10  -5       11.68       13.69      3.21 o 
   0 -10   5       53.62       52.58      4.94 o 
   0  10  -4       69.88       73.51      3.88 o 
   0 -10   4       96.32      108.18      5.77 o 
   0  10  -3      124.05      139.75      5.23 o 
   0 -10   3      236.08      277.41      7.28 o 
   0  10  -2       16.75       15.65      3.05 o 
   0 -10   2       42.74       49.69      3.97 o 
   0  10  -1        7.49        7.33      3.03 o 
   0 -10   1       21.01       21.85      3.87 o 
   0  10   0        2.32        1.89      3.10 o 
   0 -10   0        4.60        6.30      3.33 o 
   0  10   1       13.75       11.79      3.66 o 
   0 -10  -1       21.12       24.37      3.24 o 
   0  10   2       26.43       32.41      3.29 o 
   0 -10  -2       42.90       49.06      3.84 o 
   0  10   3      113.95      137.60      5.50 o 
   0 -10  -3      235.91      252.49      8.15 o 
   0  10   4       26.90       27.18      3.09 o 
   0 -10  -4       95.60       98.12      5.00 o 
   0  10   5       42.65       41.92      4.32 o 
   0 -10  -5       54.14       49.16      3.22 o 
   0  10   6       23.39       14.00      2.16 o 
   0 -10  -6       42.95       45.08      4.99 o 
   0  10   7       23.84       22.08      2.63 o 
   0  10   7       59.95       54.58      4.10 o 
   0  10   8        0.26       -0.46      1.91 o 
   0  10   8       69.90       78.49      5.99 o 
   0  10   9       24.35       17.31      2.38 o 
   0 -10  -9       35.69       29.90      3.34 o 
   0 -10 -10      145.18      144.58      4.40 o 
   0  10  10      151.83      136.85      6.80 o 
   0 -10 -11       18.86       14.50      1.77 o 
   0  10  12        0.29        2.32      2.02 o 
   0  10  13        0.32        0.65      2.13 o 
   0  10  14        0.23        0.92      2.06 o 
   0  10  15        3.87        2.57      1.74 o 
   0 -10 -16       31.11       25.17      1.60 o 
   0 -10 -17       32.47       26.66      1.50 o 
   0  10  18       39.00       30.42      1.42 o 
   0 -10 -19       16.07        8.73      1.49 o 
   0  11 -17        8.10        2.27      1.99 o 
   0 -11  16        0.78        0.99      1.62 o 
   0 -11  15        1.93        3.90      1.72 o 
   0  11 -14        8.32       14.12      1.97 o 
   0  11 -13       17.97       22.94      1.84 o 
   0 -11  12        2.29        5.44      1.60 o 
   0 -11  11        3.85        7.54      3.49 o 
   0  11 -11        8.15       14.29      4.58 o 
   0  11 -10      134.30      143.39      3.79 o 
   0  11  -9       66.71       83.63      3.61 o 
   0 -11   9      309.33      380.58     13.70 o 
   0  11  -8       97.45       99.10      3.28 o 
   0 -11   8       99.45      114.53      8.33 o 
   0  11  -7       48.28       59.47      3.36 o 
   0 -11   7       77.76       95.41      5.19 o 
   0 -11   6      307.11      324.01      8.55 o 
   0 -11   6      309.10      318.73      7.21 o 
   0  11  -5       65.70       74.08      4.51 o 
   0  11  -5      155.40      194.74      5.93 o 
   0  11  -4       30.58       30.30      2.31 o 
   0 -11   4       80.34       82.82      5.21 o 
   0  11  -3       13.45       13.85      2.05 o 
   0 -11   3       18.54       19.79      3.99 o 
   0 -11   2       16.95       24.82      2.12 o 
   0 -11   2       25.16       29.20      4.18 o 
   0  11  -1       11.12       10.45      1.99 o 
   0 -11   1       14.41       14.55      3.98 o 
   0 -11   0       39.30       39.23      2.27 o 
   0 -11   0       77.95       89.69      8.11 o 
   0  11   1        3.34        0.85      1.95 o 
   0 -11  -1       14.28       12.49      5.66 o 
   0 -11  -2        8.35        7.74      2.21 o 
   0 -11  -2       25.01       28.23      4.19 o 
   0  11   3        5.18        5.39      2.08 o 
   0 -11  -3       18.40       10.38      3.76 o 
   0 -11  -4       50.61       45.29      2.75 o 
   0 -11  -4       80.67       83.96      7.09 o 
   0  11   5       91.24       92.62      4.44 o 
   0 -11  -5      155.83      159.98      6.27 o 
   0  11   6        2.02        4.38      2.49 o 
   0 -11  -6      303.97      362.97      8.99 o 
   0 -11  -7       29.98       27.25      2.28 o 
   0 -11  -7       77.45       82.91      6.94 o 
   0 -11  -8        2.04        4.23      1.98 o 
   0 -11  -8       97.85      111.46      7.52 o 
   0 -11  -9      246.77      184.38      4.20 o 
   0 -11  -9      312.36      313.21     11.52 o 
   0 -11 -10      294.00      202.94      4.23 o 
   0 -11 -10      426.04      456.44     13.44 o 
   0  11  11        4.38        3.79      1.64 o 
   0  11  12       76.81       49.27      2.09 o 
   0  11  13      184.32      106.38      3.23 o 
   0  11  14      137.84       81.36      2.40 o 
   0 -11 -15       14.09        9.28      1.31 o 
   0 -11 -16        0.11       -0.06      1.33 o 
   0  11  17        1.62        1.66      1.61 o 
   0 -12  13        7.78        2.52      1.29 o 
   0  12 -12       89.39       54.90      2.60 o 
   0 -12  11        0.80        7.69      1.40 o 
   0 -12  10       83.63       71.95      2.27 o 
   0 -12   9       69.54       61.77      3.30 o 
   0  12  -9       70.23       58.83      5.41 o 
   0 -12   8       18.08       15.40      1.76 o 
   0  12  -8       22.38       16.80      4.09 o 
   0  12  -7        0.06       -1.42      1.63 o 
   0 -12   7        0.99        5.32      4.14 o 
   0  12  -6        2.02        0.76      1.69 o 
   0 -12   6       20.59       28.63      5.13 o 
   0  12  -5       41.02       38.45      2.43 o 
   0 -12   5      110.28      105.87      7.42 o 
   0  12  -4       40.25       36.24      2.40 o 
   0 -12   4      132.30      148.47      8.66 o 
   0 -12   3       17.22       22.74      1.91 o 
   0 -12   3      107.99      124.42      8.15 o 
   0 -12   2      125.55      101.10      3.19 o 
   0 -12   2      190.00      171.60      5.89 o 
   0 -12   1      164.12      124.70      3.41 o 
   0 -12   1      190.62      170.26      5.91 o 
   0 -12   0       43.86       37.80      1.81 o 
   0 -12   0       86.98       92.82      4.81 o 
   0  12   1       26.95       26.37      1.59 o 
   0 -12  -1      188.31      223.77      8.95 o 
   0  12   2       65.55       53.54      3.10 o 
   0 -12  -2      188.99      158.48      5.36 o 
   0  12   3       92.32       77.75      2.99 o 
   0 -12  -3      109.25      109.74      6.78 o 
   0 -12  -4       93.63       74.71      2.92 o 
   0 -12  -4      133.20      113.32      7.00 o 
   0  12   5       70.44       56.21      3.08 o 
   0 -12  -5      110.77      102.07      6.41 o 
   0  12   6       18.89       15.07      1.98 o 
   0 -12  -6       20.87       18.19      4.02 o 
   0  12   7        0.95        1.58      1.92 o 
   0 -12  -7        1.01        1.61      3.55 o 
   0  12   8        4.37        4.51      1.94 o 
   0 -12  -8       22.15       20.87      3.96 o 
   0  12   9        0.70        1.69      1.92 o 
   0 -12 -10        5.66        4.83      1.79 o 
   0 -12 -11      122.78       59.71      2.19 o 
   0 -12 -12       22.88       10.47      1.82 o 
   0 -12 -13        2.04        0.79      1.72 o 
   0  12  14       11.11        3.33      1.57 o 
   0 -13   9        1.77        1.56      1.53 o 
   0 -13   8       23.14        6.05      1.35 o 
   0  13  -8       26.96        9.82      3.46 o 
   0 -13   7       10.40        5.82      1.40 o 
   0  13  -7       41.36       14.36      3.52 o 
   0 -13   6       19.74        8.73      1.23 o 
   0  13  -6       19.80        7.29      3.39 o 
   0 -13   5        3.69        2.71      1.27 o 
   0  13  -5       26.93       13.00      3.80 o 
   0 -13   4        2.57        1.62      1.49 o 
   0 -13   4        7.45       12.09      2.67 o 
   0 -13   3       39.58       16.64      1.32 o 
   0  13  -2        0.52        0.17      1.53 o 
   0 -13   2        1.12        0.50      3.90 o 
   0 -13   1       40.32       20.07      1.92 o 
   0 -13   1       53.94       16.70      3.62 o 
   0  13   0        1.27        3.20      1.70 o 
   0 -13   0        2.53        3.17      3.61 o 
   0  13   1       13.84        5.20      1.77 o 
   0 -13  -1       53.49       33.46      3.83 o 
   0  13   2        0.62        1.50      1.72 o 
   0 -13  -2        1.12       -1.50      3.47 o 
   0 -13  -3        1.58        2.40      1.72 o 
   0 -13  -3       40.49       27.09      3.52 o 
   0  13   4        4.96        1.86      1.61 o 
   0 -13  -4        7.49        6.36      3.19 o 
   0  13   5       23.63        8.53      1.39 o 
   0 -13  -5       27.26        9.82      2.97 o 
   0  13   6        0.06        0.33      1.32 o 
   0  13   7       31.49        7.47      1.33 o 
   0  13   8        3.89       -0.82      1.50 o 
   0  13   9        0.43        3.33      1.68 o 
   1 -13  -5       24.79        4.55      1.43 o 
   1 -13  -4       48.88        9.09      1.47 o 
   1 -13  -3       13.08        2.86      1.46 o 
   1 -13  -2       11.13        1.69      1.45 o 
   1 -13  -1       51.95       10.36      1.39 o 
   1 -13   0      194.11       46.50      1.80 o 
  -1  13  -1       51.46       24.34      1.60 o 
   1 -13   2       11.03        5.21      1.77 o 
   1 -13   3       12.86        7.52      1.52 o 
   1 -13   4       48.06       24.11      2.34 o 
  -1  13  -5       24.70       13.34      1.62 o 
  -1  12  11       34.54       15.29      2.40 o 
   1 -12 -10       42.65       12.87      2.04 o 
  -1  12   9        0.43       -2.05      2.05 o 
   1 -12  -8      108.10       43.26      2.59 o 
   1 -12  -7       28.12       21.84      2.10 o 
   1 -12  -6       70.21       50.05      1.96 o 
   1 -12  -5        6.62        6.79      1.43 o 
  -1  12   4        0.66        1.15      1.43 o 
   1 -12  -3       20.71       15.38      1.53 o 
   1 -12  -2       87.93       61.12      2.58 o 
  -1  12   1       14.97       14.07      1.52 o 
   1 -12   0       15.66       13.57      1.70 o 
   1 -12   1       15.23       11.10      1.60 o 
   1 -12   2       89.20       52.00      2.37 o 
   1 -12   3       20.37       24.18      1.56 o 
   1 -12   4        0.67        1.30      1.39 o 
   1 -12   5        6.58        8.57      1.28 o 
  -1  12  -6       69.67       75.25      2.40 o 
   1 -12   7       27.71       39.07      1.72 o 
   1 -12   8      109.80       50.89      2.60 o 
   1 -12   9        0.42       -0.58      1.54 o 
  -1  12 -10       42.97       27.17      1.97 o 
   1 -12  11       34.59       29.03      1.49 o 
  -1  11  15       32.59        6.73      1.75 o 
   1 -11 -14      180.51      108.70      3.71 o 
   1 -11 -13        1.39        0.18      3.51 o 
  -1  11  12        6.68        7.06      1.99 o 
   1 -11 -11       23.27       14.09      1.57 o 
  -1  11  10        9.49        7.13      1.64 o 
  -1  11   9        7.79        5.29      1.43 o 
  -1  11   8        9.73       10.32      1.56 o 
   1 -11  -7       28.93       28.47      1.81 o 
  -1  11   6        6.13        7.89      1.46 o 
  -1  11   5       81.00       78.21      3.04 o 
   1 -11  -4      197.48      175.90      4.17 o 
   1 -11  -3        9.75        9.80      1.81 o 
  -1  11   2       53.82       51.79      2.34 o 
   1 -11  -1       23.50       20.39      1.61 o 
   1 -11   0      146.12      158.51      3.60 o 
  -1  11  -1       23.85       15.28      1.96 o 
   1 -11   2       53.26       58.50      2.68 o 
   1 -11   3        9.80        9.27      1.60 o 
   1 -11   4      196.81      218.77      4.19 o 
  -1  11  -5       80.06      104.93      3.09 o 
  -1  11  -6        6.23        5.10      1.50 o 
   1 -11   7       28.44       41.74      2.14 o 
   1 -11   8        9.76       12.58      1.74 o 
  -1  11  -9        7.91       10.07      1.66 o 
  -1  11 -10        9.40       15.57      1.58 o 
   1 -11  11       23.30       28.66      1.84 o 
   1 -11  12        6.76        7.51      1.92 o 
   1 -11  13        1.38        1.07      1.99 o 
   1 -11  14      179.27      241.48      4.31 o 
   1 -11  15       33.12       15.81      2.22 o 
  -1  10  18       75.91       34.88      2.11 o 
   1 -10 -17       84.66       31.09      1.82 o 
  -1  10  16      115.87       57.64      2.22 o 
   1 -10 -15       16.68       12.87      1.53 o 
  -1  10  14       50.12       47.95      2.17 o 
  -1  10  13      113.53      104.45      3.74 o 
   1 -10 -12       24.15       23.85      1.91 o 
   1 -10 -11       54.99       55.41      2.58 o 
  -1  10  10        0.52       -0.34      1.62 o 
  -1  10   9       32.96       36.52      2.30 o 
  -1  10   8       72.42       68.02      2.53 o 
  -1  10   7      197.03      202.52      4.14 o 
   1 -10  -6      168.56      167.01      3.68 o 
  -1  10   5       99.77       99.46      3.24 o 
  -1  10   4       94.94      116.21      3.17 o 
  -1  10   3      178.91      204.32      3.86 o 
  -1  10   2      102.32      112.55      3.24 o 
  -1  10   1       47.94       53.24      2.43 o 
   1 -10   0       32.23       45.84      2.51 o 
  -1  10  -1       48.21       49.56      2.63 o 
   1 -10   2      102.63      119.20      3.69 o 
  -1  10  -3      179.03      211.62      5.35 o 
  -1  10  -4       96.48      110.21      3.52 o 
   1 -10   5      101.26      117.39      3.57 o 
   1 -10   6      169.73      210.62      4.50 o 
  -1  10  -7      196.03      265.02      4.92 o 
   1 -10   8       73.58       82.53      3.14 o 
  -1  10  -9       33.51       36.60      2.30 o 
  -1  10 -10        0.51        2.09      2.04 o 
  -1  10 -11       55.87       58.73      3.68 o 
   1 -10  12       24.22       33.21      2.37 o 
  -1  10 -13      111.88      160.13      4.31 o 
   1 -10  14       49.34       66.58      2.38 o 
   1 -10  15       16.93       16.83      1.80 o 
  -1  10 -16      116.62      140.39      4.01 o 
  -1  10 -17       85.22      108.97      4.68 o 
  -1   9  20       47.70       24.21      1.70 o 
   1  -9 -19       79.55       69.51      2.45 o 
  -1   9  18       63.23       68.41      2.59 o 
  -1   9  17       31.87       31.66      2.16 o 
   1  -9 -16       63.11       70.49      2.47 o 
   1  -9 -15      119.61      122.20      3.52 o 
  -1   9  14       78.04       74.91      3.20 o 
  -1   9  13       93.44       96.64      3.05 o 
   1  -9 -12       57.31       58.71      2.39 o 
   1  -9 -11      239.75      250.32      4.44 o 
  -1   9  10      381.51      441.23      5.88 o 
   1  -9  -9      334.18      397.06      5.67 o 
  -1   9   8        6.22        5.54      1.72 o 
  -1   9   7      260.26      306.73      4.62 o 
   1  -9  -6      343.62      412.29      5.73 o 
  -1   9   5      342.24      427.77      4.98 o 
  -1   9   4      145.44      186.01      4.04 o 
   1  -9  -3      170.63      199.68      3.83 o 
  -1   9   2       62.90       87.95      2.68 o 
   1  -9  -1      249.95      292.67      5.05 o 
   1  -9   0        1.05        0.27      2.07 o 
   1  -9   1      246.40      303.66      5.63 o 
  -1   9  -2       63.53       78.81      3.52 o 
  -1   9  -3      168.67      198.29      5.16 o 
  -1   9  -4      146.01      183.51      4.55 o 
  -1   9  -5      346.84      420.48      6.69 o 
  -1   9  -6      346.78      404.14      6.56 o 
  -1   9  -7      261.81      314.96      5.23 o 
  -1   9  -8        6.32        6.83      2.24 o 
  -1   9  -9      338.93      405.41      6.26 o 
  -1   9 -10      387.98      448.80      7.17 o 
   1  -9  11      236.88      323.89      9.58 o 
  -1   9 -12       57.14       67.16      6.00 o 
  -1   9 -13       94.65      103.13      5.16 o 
  -1   9 -14       76.94       99.19      3.19 o 
  -1   9 -15      118.35      146.33      3.60 o 
   1  -9  16       62.38       80.62      3.01 o 
   1  -9  17       32.06       41.08      2.12 o 
   1  -9  18       63.52       79.35      3.05 o 
  -1   9 -19       78.22       92.31      4.40 o 
  -1   8  22      112.67      111.94      3.14 o 
  -1   8  21       13.30       11.60      1.33 o 
   1  -8 -20       14.43       14.81      1.45 o 
   1  -8 -19      110.56      130.51      3.11 o 
   1  -8 -18       71.05       83.83      3.05 o 
   1  -8 -17        7.81       11.31      1.63 o 
   1  -8 -16      129.25      178.23      4.79 o 
   1  -8 -15       23.53       20.81      2.64 o 
  -1   8  14       42.82       56.60      2.73 o 
  -1   8  13       36.87       50.51      2.73 o 
   1  -8 -12      235.72      263.40      4.87 o 
  -1   8  11      272.54      287.68      5.11 o 
  -1   8  10      353.48      393.82      5.96 o 
   1  -8  -9      632.68      746.57      8.07 o 
   1  -8  -8      637.96      743.31      8.73 o 
  -1   8   7      176.02      199.92      4.13 o 
   1  -8  -6      205.80      277.00      4.19 o 
   1  -8  -5      202.26      254.74      3.96 o 
   1  -8  -4      310.30      440.08      5.38 o 
   1  -8  -3       99.56      134.23      2.82 o 
   1  -8  -2      329.68      344.36      4.25 o 
   1  -8  -1      112.03      119.75      2.93 o 
  -1   8   0      341.03      294.67      4.93 o 
  -1   8  -1      113.95      108.68      3.34 o 
   1  -8   2      331.28      295.99      4.33 o 
   1  -8   3      101.19      118.74      2.94 o 
   1  -8   4      305.94      284.85      4.75 o 
   1  -8   5      198.94      131.80      3.26 o 
  -1   8  -6      209.18      172.63      3.42 o 
   1  -8   7      177.35      149.83      3.23 o 
  -1   8  -8      630.74      462.07      5.67 o 
  -1   8  -9      631.87      673.72      6.82 o 
   1  -8  10      349.35      292.30      6.26 o 
   1  -8  11      269.08      217.75      5.50 o 
  -1   8 -12      234.04      202.59      5.25 o 
  -1   8 -13       36.71       41.53      2.92 o 
  -1   8 -14       42.94       46.75      2.63 o 
  -1   8 -15       23.24       20.02      2.24 o 
  -1   8 -16      130.88      102.74      3.54 o 
  -1   8 -17        7.71       14.81      2.37 o 
  -1   8 -18       70.84       97.70      4.30 o 
  -1   8 -19      109.78      160.72      4.98 o 
  -1   8 -20       14.20       19.94      2.09 o 
  -1   8 -21       13.24       12.27      1.87 o 
   1  -7 -23      315.71      366.34      6.71 o 
  -1   7  22       22.42       14.59      2.63 o 
   1  -7 -21       40.29       46.53      2.70 o 
  -1   7  20      213.59      261.25      5.25 o 
   1  -7 -19       19.44       25.83      2.04 o 
   1  -7 -18       23.31       27.02      1.96 o 
  -1   7  17       52.41       71.40      2.96 o 
   1  -7 -16       28.39       33.74      2.67 o 
   1  -7 -15      222.73      266.24      6.04 o 
  -1   7  14      427.26      453.65      6.85 o 
   1  -7 -13       39.23       41.93      2.13 o 
   1  -7 -12      823.49      891.59      7.83 o 
   1  -7 -11      145.71      167.27      3.39 o 
   1  -7 -10      203.71      212.39      3.37 o 
  -1   7   9      287.94      318.20      4.32 o 
   1  -7  -8      236.46      267.20      4.20 o 
   1  -7  -7       83.57       92.93      2.67 o 
   1  -7  -6      350.87      368.05      7.80 o 
  -1   7   5      147.60      160.68      5.12 o 
   1  -7  -4      231.21      179.08      5.53 o 
   1  -7  -3      166.18      139.17      4.95 o 
   1  -7  -2      158.94      192.77      5.56 o 
  -1   7   1      295.28      359.56      6.10 o 
  -1   7   0      160.33      188.99      7.05 o 
   1  -7   1      298.77      343.72      7.46 o 
  -1   7  -2      160.70      190.14      7.62 o 
   1  -7   3      164.83      163.61      5.34 o 
   1  -7   4      234.64      215.35      6.15 o 
  -1   7  -5      150.05      104.88      4.60 o 
   1  -7   6      345.00      259.38      6.13 o 
  -1   7  -7       83.31       74.14      2.61 o 
  -1   7  -8      238.55      275.21      4.87 o 
  -1   7  -9      289.61      321.89      5.32 o 
   1  -7  10      201.15      224.84      4.86 o 
  -1   7 -11      144.11      177.87      5.53 o 
   1  -7  12      815.03      878.14     12.56 o 
  -1   7 -13       38.95       44.85      3.11 o 
  -1   7 -14      420.55      485.19      7.19 o 
  -1   7 -15      221.18      284.45      5.80 o 
  -1   7 -16       28.66       34.44      2.31 o 
  -1   7 -17       53.04       63.99      3.10 o 
  -1   7 -18       23.34       30.51      3.62 o 
  -1   7 -19       19.77       31.46      3.10 o 
  -1   7 -20      212.17      306.12      8.08 o 
  -1   7 -21       39.88       64.60      3.58 o 
  -1   7 -22       22.08       24.65      2.51 o 
  -1   7 -23      320.90      607.34     10.38 o 
   1  -6 -24      529.49      461.75     12.67 o 
   1  -6 -23       90.82      120.21      4.78 o 
   1  -6 -22       62.22       51.09      3.61 o 
   1  -6 -21       41.82       56.07      2.59 o 
  -1   6  20       16.83       10.68      2.78 o 
  -1   6  19       58.55       52.90      3.54 o 
   1  -6 -18       14.82       10.68      3.16 o 
   1  -6 -17       77.40       84.63      4.17 o 
   1  -6 -16       57.65       54.89      3.18 o 
  -1   6  15      195.99      212.74      4.70 o 
   1  -6 -14       25.28       29.18      2.53 o 
   1  -6 -13      711.28      745.32      6.81 o 
  -1   6  12      151.86      177.01      3.21 o 
   1  -6 -11      854.10     1008.72      7.14 o 
   1  -6 -10        8.60       11.21      2.39 o 
  -1   6   9      399.15      362.84      7.10 o 
  -1   6   8       40.02       35.03      2.66 o 
  -1   6   7      296.46      282.17      6.65 o 
  -1   6   6       19.34       25.87      2.46 o 
   1  -6  -5      556.12      481.22      7.65 o 
  -1   6   4      517.99      454.96      7.31 o 
  -1   6   3      600.16      610.57      8.09 o 
  -1   6   2      705.81      702.59      9.02 o 
   1  -6  -1      519.69      549.20      7.41 o 
  -1   6   0      106.91      110.81      3.20 o 
  -1   6  -1      522.55      583.55      5.65 o 
   1  -6   2      710.93      784.21      7.51 o 
   1  -6   3      598.45      641.75      7.90 o 
   1  -6   4      511.54      516.02      6.92 o 
  -1   6  -5      558.58      580.51      7.23 o 
   1  -6   6       19.58       29.82      2.37 o 
   1  -6   7      298.05      265.77      5.22 o 
  -1   6  -8       39.39       38.47      2.75 o 
   1  -6   9      392.96      454.31      9.31 o 
  -1   6 -10        8.72       13.78      2.47 o 
  -1   6 -11      865.69     1216.59      9.14 o 
   1  -6  12      152.46      220.32      3.90 o 
   1  -6  13      699.35      772.21      9.43 o 
  -1   6 -14       25.04       32.58      3.21 o 
  -1   6 -15      198.33      287.98      5.60 o 
   1  -6  16       58.61       68.39      3.13 o 
  -1   6 -17       77.93      111.87      4.26 o 
  -1   6 -18       14.64       14.56      3.93 o 
  -1   6 -19       57.83       65.07      4.75 o 
  -1   6 -20       16.55       20.10      2.85 o 
  -1   6 -21       42.46       83.92      3.59 o 
  -1   6 -22       61.69       90.06      3.32 o 
  -1   6 -23       91.30      148.12      4.23 o 
  -1   6 -24      526.65      734.78     12.10 o 
   1  -5 -25       23.83       15.26      3.25 o 
   1  -5 -24       21.45       35.96      2.84 o 
   1  -5 -23      321.11      254.50      6.01 o 
   1  -5 -22      146.90      197.35      4.28 o 
   1  -5 -21      120.07       83.81      4.31 o 
   1  -5 -20      111.28       72.49      4.46 o 
   1  -5 -19      179.31      195.02      4.19 o 
  -1   5  18       36.63       51.23      2.62 o 
   1  -5 -17       67.89       54.02      3.92 o 
   1  -5 -16        0.10        1.48      3.11 o 
   1  -5 -15      254.65      208.90      5.93 o 
   1  -5 -14      107.26      128.68      3.10 o 
  -1   5  13      147.06      171.11      3.20 o 
  -1   5  12      198.37      209.22      5.55 o 
  -1   5  11      144.53      110.44      5.28 o 
  -1   5  10       76.97       82.39      3.52 o 
  -1   5   9      115.74      124.79      4.83 o 
  -1   5   8      120.12      114.80      4.31 o 
   1  -5  -7     1338.58     1380.26     13.66 o 
  -1   5   6      389.09      412.59      7.30 o 
   1  -5  -5      469.42      410.75      5.16 o 
  -1   5   4      206.62      189.94      3.61 o 
  -1   5   3      389.25      405.05      5.09 o 
  -1   5   2      344.88      356.95      5.33 o 
   1  -5  -1      196.21      189.14      3.12 o 
  -1   5   0      250.48      256.81      3.19 o 
  -1   5  -1      192.92      186.18      3.19 o 
   1  -5   2      345.82      399.98      3.86 o 
   1  -5   3      390.52      426.64      4.12 o 
   1  -5   4      204.27      213.09      3.85 o 
  -1   5  -5      473.08      530.09      5.30 o 
   1  -5   6      387.79      383.17      5.06 o 
  -1   5  -7     1335.32     1259.06      8.82 o 
  -1   5  -8      121.63      112.50      2.66 o 
   1  -5   9      113.82      137.33      4.50 o 
   1  -5  10       78.13       96.28      3.74 o 
   1  -5  11      142.21      141.32      5.13 o 
  -1   5 -12      199.63      256.14      6.01 o 
   1  -5  13      149.57      211.84      3.75 o 
  -1   5 -14      108.63      163.94      3.23 o 
   1  -5  15      251.69      273.08      5.09 o 
  -1   5 -16        0.10        6.88      3.80 o 
  -1   5 -17       66.85       80.91      4.27 o 
   1  -5  18       37.13       66.27      3.99 o 
  -1   5 -19      181.34      267.95      8.49 o 
  -1   5 -20      109.81      128.99      5.01 o 
  -1   5 -21      118.06      137.45      5.08 o 
  -1   5 -22      149.16      250.42      5.75 o 
  -1   5 -23      317.40      443.57      6.71 o 
  -1   5 -24       21.78       31.98      2.90 o 
  -1   5 -25        0.02        2.64      2.32 o 
   1  -4 -26       95.31      127.77      4.89 o 
   1  -4 -25        0.23        1.92      2.58 o 
   1  -4 -24       48.71       65.78      3.23 o 
   1  -4 -23      289.30      272.14      5.17 o 
   1  -4 -22       13.37        9.81      2.76 o 
   1  -4 -21      100.27      124.86      4.21 o 
  -1   4  20      330.44      453.54      6.28 o 
   1  -4 -19       70.37       66.36      3.20 o 
  -1   4  18      481.78      423.01      6.13 o 
   1  -4 -17       30.43       27.98      2.39 o 
   1  -4 -16      381.52      401.24      4.57 o 
   1  -4 -15       66.68       59.05      2.48 o 
   1  -4 -14      329.91      328.34      4.88 o 
  -1   4  13      201.27      187.69      5.18 o 
  -1   4  12       50.53       58.78      3.18 o 
  -1   4  11      105.81       86.71      4.00 o 
  -1   4  10      415.91      396.60      6.60 o 
  -1   4   9       78.79       87.36      3.81 o 
  -1   4   8      127.81      106.82      4.17 o 
  -1   4   7      481.07      521.12      7.95 o 
  -1   4   6      335.17      274.06      7.00 o 
  -1   4   5      164.86       66.65      2.97 o 
   1  -4  -4      582.12      603.61      5.16 o 
   1  -4  -3      100.82      104.19      2.33 o 
   1  -4  -2      411.30      405.85      3.42 o 
   1  -4  -1      111.59      116.04      1.95 o 
   1  -4   0     1169.36     1116.27      6.45 o 
   1  -4   1      110.07      108.92      2.36 o 
   1  -4   2      414.82      430.30      4.11 o 
   1  -4   3       99.15       95.06      2.51 o 
  -1   4  -4      582.84      638.06      6.22 o 
  -1   4  -5      162.79      134.44      3.85 o 
   1  -4   6      335.36      262.42      4.56 o 
  -1   4  -7      480.26      405.97      5.18 o 
  -1   4  -8      125.67      102.15      3.45 o 
   1  -4   9       79.85       98.76      3.15 o 
   1  -4  10      420.10      509.56      5.97 o 
  -1   4 -11      104.11      115.03      4.56 o 
   1  -4  12       51.35       76.04      4.13 o 
   1  -4  13      198.48      250.75      6.88 o 
   1  -4  14      329.70      380.96      6.40 o 
   1  -4  15       66.05       67.88      2.81 o 
  -1   4 -16      384.62      516.15      5.91 o 
  -1   4 -17       30.93       27.76      3.51 o 
  -1   4 -18      478.64      516.45      7.47 o 
  -1   4 -19       69.95       72.32      4.43 o 
  -1   4 -20      336.08      481.66      8.13 o 
  -1   4 -21      101.28      128.34      6.16 o 
  -1   4 -22        0.17        0.94      4.10 o 
  -1   4 -22       13.15       15.09      3.62 o 
  -1   4 -23        1.29        8.65      4.04 o 
  -1   4 -23      284.47      370.99      8.88 o 
  -1   4 -24       48.31       62.69      3.63 o 
  -1   4 -25        0.09        1.08      1.93 o 
  -1   4 -26       92.58       96.83      3.06 o 
   1  -3 -26       81.85       92.66      3.39 o 
   1  -3 -25        9.35       11.27      2.84 o 
   1  -3 -24        5.77       10.40      3.17 o 
   1  -3 -23       56.75       72.69      3.36 o 
   1  -3 -22      145.95      143.95      4.34 o 
   1  -3 -21       55.72       42.73      2.82 o 
   1  -3 -20       84.01       80.99      3.62 o 
   1  -3 -19       54.28       39.64      3.10 o 
  -1   3  18       47.77       56.43      3.00 o 
  -1   3  17      240.52      263.63      4.23 o 
   1  -3 -16      386.78      393.92      4.42 o 
   1  -3 -15       53.76       56.29      2.56 o 
  -1   3  14      464.99      528.46      6.93 o 
  -1   3  13       21.62       24.42      2.16 o 
   1  -3 -12      196.99      166.45      3.83 o 
  -1   3  11      316.65      313.80      4.85 o 
   1  -3 -10      481.94      429.28      5.93 o 
   1  -3  -9      280.11      287.90      4.72 o 
   1  -3  -8     4212.69     4490.17     17.82 o 
  -1   3   7      152.83      166.35      4.36 o 
  -1   3   6     1142.78     1146.28     10.79 o 
  -1   3   5      822.14      866.70      8.72 o 
   1  -3  -4       97.52       95.65      3.08 o 
   1  -3  -4       98.06       90.38      3.61 o 
   1  -3  -3      284.47      266.71      3.41 o 
   1  -3  -3      892.84      841.31      5.10 o 
   1  -3  -2      672.37      582.63      6.37 o 
  -1   3   2     1245.83     1040.18      5.67 o 
   1  -3  -1      196.13      167.55      3.06 o 
  -1   3   1      209.28      160.36      2.50 o 
  -1   3   0       46.15       32.55      2.29 o 
   1  -3   0       91.52       71.45      1.85 o 
  -1   3  -1       13.38        8.19      2.09 o 
   1  -3   1      206.21      172.10      3.22 o 
  -1   3  -2     1244.34     1063.30      6.60 o 
   1  -3   3      898.46      861.23      5.87 o 
   1  -3   4        0.55        2.17      1.38 o 
   1  -3   4       96.43       75.82      3.24 o 
   1  -3   5      497.89      521.15      6.44 o 
  -1   3  -5      824.92      750.87      6.22 o 
   1  -3   6     1157.28     1186.88      8.64 o 
  -1   3  -7      154.42      181.63      3.73 o 
  -1   3  -8     4223.10     4826.96     18.78 o 
   1  -3   9      284.87      312.30      4.96 o 
   1  -3  10      474.70      466.67      6.20 o 
   1  -3  11      317.59      329.23      5.47 o 
  -1   3 -12      194.04      194.24      4.45 o 
   1  -3  13       21.29       26.65      4.35 o 
   1  -3  14      472.43      567.88      9.59 o 
   1  -3  15       53.49       65.49      3.76 o 
  -1   3 -16      384.35      434.19      5.65 o 
  -1   3 -17      242.86      295.54      5.23 o 
  -1   3 -18       47.18       56.37      4.13 o 
   1  -3  19        0.28        3.30      5.59 o 
  -1   3 -19       53.37       42.35      4.35 o 
  -1   3 -20       67.24       64.78      5.97 o 
   1  -3  20       84.84       94.03      5.14 o 
   1  -3  21        3.86        1.40      2.42 o 
  -1   3 -22       32.68       36.21      2.82 o 
  -1   3 -23       57.64       72.08      3.56 o 
  -1   3 -24        5.83        1.33      2.43 o 
  -1   3 -25        1.32        1.14      2.14 o 
  -1   3 -26        0.06       -0.77      2.05 o 
  -1   3 -27      127.79      139.98      5.44 o 
   1  -2 -27        2.35        3.72      2.23 o 
   1  -2 -26       55.74       52.92      2.92 o 
   1  -2 -25       77.85       79.48      3.92 o 
   1  -2 -24       46.26       57.07      3.78 o 
   1  -2 -23      192.01      173.49      4.39 o 
   1  -2 -22       80.77       69.01      3.55 o 
   1  -2 -22      100.31       95.27      5.93 o 
   1  -2 -21       38.87       38.91      5.22 o 
  -1   2  21       79.66       63.83      3.88 o 
   1  -2 -20       84.59       89.21      4.30 o 
  -1   2  19      941.37      857.12      9.17 o 
  -1   2  18       60.03       52.08      3.23 o 
   1  -2 -17      167.89      177.72      3.76 o 
   1  -2 -16      404.70      450.50      5.94 o 
   1  -2 -15      114.40      105.81      3.53 o 
  -1   2  14      242.88      268.73      4.86 o 
  -1   2  13      168.46      146.93      3.58 o 
   1  -2 -12      108.72      107.41      3.41 o 
  -1   2  11       34.72       29.09      2.08 o 
   1  -2 -10      324.38      387.08      5.49 o 
  -1   2   9     7463.67     8173.06     24.70 o 
  -1   2   8       76.26       57.64      2.79 o 
  -1   2   7       83.40       72.31      2.93 o 
   1  -2  -6      737.44      733.14      7.63 o 
   1  -2  -5      930.72      797.71      7.64 o 
   1  -2  -4    13631.48    15785.84     30.48 o 
   1  -2  -3     7097.15     7467.19     26.61 o 
  -1   2   3    12273.39    14052.67     27.27 o 
   1  -2  -2     6839.61     7085.10     12.23 o 
   1  -2  -2    13544.69    14536.33     58.47 o 
  -1   2   1       43.52       38.83      1.58 o 
   1  -2  -1      313.73      289.53      7.32 o 
  -1   2   0      148.10      127.99      2.56 o 
   1  -2   0      293.71      276.10      4.87 o 
  -1   2  -1      274.83      230.58      3.47 o 
   1  -2   1      317.62      295.22      5.17 o 
   1  -2   2     6819.81     6908.92     30.35 o 
   1  -2   2    13544.35    15792.54     29.23 o 
   1  -2   3     5264.81     5282.07     18.92 o 
   1  -2   3    12242.56    13658.61     32.17 o 
   1  -2   4     6243.06     6505.44     23.73 o 
   1  -2   4    13610.44    15829.84     30.85 o 
   1  -2   5      930.44      808.42      6.55 o 
   1  -2   6      735.15      709.35      6.35 o 
  -1   2  -7       22.04        6.97      2.08 o 
   1  -2   7       82.73       82.30      3.15 o 
   1  -2   8       77.07       64.00      2.51 o 
   1  -2   9     7468.55     8086.36     24.58 o 
  -1   2 -10      328.95      381.69      5.44 o 
   1  -2  11       33.99       23.71      3.61 o 
   1  -2  11       35.27       24.27      2.56 o 
   1  -2  12       25.15       28.13      4.00 o 
  -1   2 -12      107.73      106.08      3.87 o 
  -1   2 -13        5.97        6.60      2.28 o 
   1  -2  13      165.83      159.60      6.13 o 
  -1   2 -14       22.42       32.03      3.05 o 
   1  -2  14      239.55      256.14      7.55 o 
   1  -2  15       13.90       15.74      3.24 o 
  -1   2 -16      364.28      485.60     15.34 o 
  -1   2 -16      410.05      424.43     10.11 o 
  -1   2 -17      167.52      187.72      4.89 o 
   1  -2  18       32.75       36.75      2.45 o 
  -1   2 -19      259.11      285.20      5.56 o 
  -1   2 -20        6.99        8.58      2.40 o 
  -1   2 -21       41.49       43.25      3.15 o 
  -1   2 -22       19.87       20.17      2.62 o 
  -1   2 -23       23.97       24.17      2.55 o 
  -1   2 -24       16.58       18.03      2.11 o 
  -1   2 -25      165.41      197.71      4.73 o 
  -1   2 -26       34.59       42.96      4.33 o 
  -1   2 -27       25.07       30.96      3.28 o 
   1  -1 -27      169.22      154.74      3.90 o 
   1  -1 -26       23.14       20.83      2.20 o 
   1  -1 -25       23.68       29.04      2.33 o 
   1  -1 -24        1.92        0.87      2.06 o 
   1  -1 -23       67.56       74.15      3.79 o 
   1  -1 -22       57.50       43.12      2.81 o 
   1  -1 -21       23.71       28.91      2.62 o 
   1  -1 -20       92.52       75.89      3.51 o 
   1  -1 -19       19.68       26.73      2.56 o 
   1  -1 -18       56.06       62.22      2.60 o 
   1  -1 -17      362.81      367.95      5.93 o 
   1  -1 -17      449.99      459.14     10.01 o 
  -1   1  16        5.25        6.97      2.18 o 
   1  -1 -15       69.01       66.62      2.95 o 
   1  -1 -14      687.04      702.46      8.29 o 
  -1   1  14      829.42      882.90     12.21 o 
   1  -1 -13      647.70      554.32      8.39 o 
  -1   1  13     1245.88     1149.02     13.90 o 
   1  -1 -12      443.34      407.28     11.69 o 
  -1   1  12     1108.92      948.85      8.94 o 
   1  -1 -11      428.97      413.99     10.58 o 
  -1   1  11      718.29      635.74      5.97 o 
   1  -1 -10      216.29      217.59      6.00 o 
  -1   1  10      227.95      205.58      3.10 o 
   1  -1  -9      432.12      458.74      8.69 o 
  -1   1   9      438.04      406.54      5.33 o 
   1  -1  -8     1002.83      926.71     15.37 o 
  -1   1   8     1019.81      902.57      8.55 o 
   1  -1  -7      615.36      545.31      5.56 o 
  -1   1   6      745.81      610.56      5.61 o 
   1  -1  -5     5785.54     5913.93     17.21 o 
   1  -1  -4     7801.91     7682.08     24.02 o 
  -1   1   4    15261.62    16843.42     44.03 o 
   1  -1  -3       42.14       26.44      1.75 o 
  -1   1   3      193.05      154.50      3.76 o 
  -1   1   2     2799.78     2607.75      9.65 o 
   1  -1  -1     1923.30     1753.60      7.37 o 
   1  -1   0      108.66       89.77      2.07 o 
   1  -1   1     2470.50     2249.70      8.61 o 
   1  -1   2     4719.10     4523.30     14.17 o 
   1  -1   2     7471.78     8116.42     37.45 o 
  -1   1  -3      153.49      114.36      2.57 o 
   1  -1   3      194.92      141.48      5.19 o 
  -1   1  -4     7587.36     7178.47     36.15 o 
   1  -1   4    15258.01    17353.43     35.68 o 
  -1   1  -5     3618.36     3256.94     24.09 o 
   1  -1   5     5808.93     5751.04     19.58 o 
  -1   1  -6      405.93      320.49      7.73 o 
   1  -1   6      746.81      611.33      6.47 o 
   1  -1   7      475.33      398.75      9.27 o 
   1  -1   7      620.87      538.74      6.25 o 
  -1   1  -8       17.27       18.72      1.99 o 
   1  -1   8     1003.22      897.83     10.47 o 
   1  -1   9        6.01        9.79      2.68 o 
  -1   1  -9      430.87      418.84      6.12 o 
  -1   1 -10       11.86       12.50      1.44 o 
   1  -1  11      294.27      282.40      4.59 o 
  -1   1 -12      676.96      575.62      6.69 o 
  -1   1 -13      608.41      554.48      6.78 o 
   1  -1  14      144.81      176.73      4.74 o 
  -1   1 -15      485.74      493.24      7.90 o 
   1  -1  16      211.81      231.05      5.10 o 
   1  -1  17       88.68       94.92      2.73 o 
  -1   1 -18      280.95      280.73      4.45 o 
   1  -1  19       53.58       59.07      2.89 o 
  -1   1 -20      159.38      163.84      4.31 o 
  -1   1 -21       95.00       98.43      4.43 o 
  -1   1 -22      100.13      104.64      3.48 o 
  -1   1 -23       62.62       69.80      3.59 o 
  -1   1 -24       15.22       17.43      2.35 o 
  -1   1 -25       11.78       12.67      2.38 o 
  -1   1 -26      307.41      340.94      7.47 o 
  -1   1 -27      136.05      130.98      6.10 o 
   1   0 -27      110.72       95.22      3.07 o 
   1   0 -26        8.33       10.54      1.73 o 
   1   0 -25      120.45      118.38      3.95 o 
   1   0 -24       48.04       50.99      3.15 o 
   1   0 -23       24.57       23.53      2.63 o 
   1   0 -22        4.62        0.60      2.49 o 
   1   0 -21        2.89        2.12      2.18 o 
  -1   0  20       69.93       66.01      3.26 o 
   1   0 -19       88.47       87.72      3.64 o 
   1   0 -18       66.61       58.52      2.93 o 
  -1   0  17       36.69       30.55      2.43 o 
  -1   0  16      354.77      358.06      6.29 o 
  -1   0  15      132.79      136.95      3.87 o 
   1   0 -14       59.60       72.43      2.82 o 
  -1   0  13       56.61       56.13      2.40 o 
  -1   0  12       49.98       39.51      2.00 o 
   1   0 -11      408.18      375.37      4.62 o 
  -1   0  10      904.70      818.82      5.65 o 
  -1   0   9      952.16      873.73      4.77 o 
  -1   0   8      220.65      201.08      2.37 o 
   1   0  -7      640.55      552.47      2.92 o 
  -1   0   6     1494.56     1306.74      5.75 o 
  -1   0   6     2197.12     1988.21     18.68 o 
  -1   0   5      146.21      139.43      2.09 o 
   1   0  -4      555.25      481.89      3.39 o 
  -1   0   4      851.14      793.83     10.70 o 
  -1   0   3       65.41       65.39      1.24 o 
  -1   0   2     2113.09     1848.01      6.12 o 
  -1   0   1      878.15      741.67      3.91 o 
  -1   0   0     2147.31     1858.71      7.92 o 
  -1   0  -1      547.44      472.23      3.60 o 
  -1   0  -2     2359.40     2038.76      7.93 o 
   1   0   3      432.20      402.29      4.21 o 
  -1   0  -4      300.95      258.59      4.44 o 
  -1   0  -5        8.35        9.06      1.26 o 
   1   0   5      152.09      145.62      5.05 o 
   1   0   6      714.59      575.95      4.95 o 
   1   0   7      364.26      299.74      3.79 o 
  -1   0  -8      382.50      325.37      4.12 o 
   1   0   9      202.55      186.93      3.35 o 
   1   0  10      770.60      665.93      6.35 o 
   1   0  11      128.53      127.43      3.04 o 
   1   0  12       16.04       11.78      2.05 o 
  -1   0 -13        1.27        3.28      1.72 o 
   1   0  14       18.86       10.86      1.95 o 
   1   0  15      524.26      545.63      8.71 o 
   1   0  16      285.41      309.53      6.87 o 
  -1   0 -17       47.00       42.45      1.84 o 
  -1   0 -18      183.21      190.54      3.51 o 
   1   0  19       38.61       38.66      2.42 o 
  -1   0 -20      157.01      146.96      4.67 o 
  -1   0 -21        4.41        8.34      2.15 o 
  -1   0 -22        7.51        7.59      2.30 o 
  -1   0 -23        6.33        4.43      2.25 o 
  -1   0 -24       17.60       17.25      2.30 o 
  -1   0 -25       16.38       16.67      2.48 o 
  -1   0 -26       10.62       11.47      2.07 o 
  -1   0 -27       10.68       10.41      1.81 o 
  -1   0 -28       36.37       30.46      2.65 o 
   1   1 -27        6.57       -0.05      2.72 o 
   1   1 -26      281.13      260.71      4.79 o 
   1   1 -25       42.96       37.30      2.49 o 
   1   1 -24      156.03      156.34      4.72 o 
   1   1 -23        2.88        2.14      1.84 o 
   1   1 -22      244.00      226.16      4.63 o 
   1   1 -21       13.65       13.72      2.41 o 
   1   1 -20       43.57       42.00      2.63 o 
   1   1 -19       11.63       12.76      2.22 o 
   1   1 -18      486.07      484.38      6.26 o 
   1   1 -17      183.46      175.23      3.60 o 
   1   1 -16      308.16      319.99      7.08 o 
  -1  -1  15        7.15        2.85      2.25 o 
  -1  -1  14      200.16      181.75      4.96 o 
  -1  -1  13       48.55       43.11      2.65 o 
  -1  -1  12      777.50      646.65      6.90 o 
  -1  -1  11       16.04       13.09      1.03 o 
   1   1 -10      348.76      333.11      3.42 o 
  -1  -1   9       63.90       51.93      1.42 o 
  -1  -1   8     2269.04     2113.36      7.06 o 
   1   1  -7      142.31      130.34      1.97 o 
   1   1  -6       23.86       21.80      1.03 o 
  -1  -1   5      891.59      783.99      4.69 o 
   1   1  -4       84.81       69.33      1.26 o 
  -1  -1   3      350.16      303.19      2.30 o 
  -1  -1   2      831.08      717.84      3.50 o 
  -1  -1   1      339.19      261.80      2.07 o 
  -1  -1   0       34.16       25.20      0.83 o 
  -1  -1  -1      385.82      324.87      2.36 o 
   1   1   2     1361.13     1212.65      6.97 o 
   1   1   3       45.83       40.87      1.29 o 
  -1  -1  -4       39.01       35.03      1.40 o 
  -1  -1  -5     1098.64      908.62      5.44 o 
  -1  -1  -6        1.18        1.30      0.82 o 
  -1  -1  -7       43.16       29.97      0.69 o 
   1   1   8     1502.76     1292.30     10.03 o 
   1   1   9      117.92      102.76      3.16 o 
  -1  -1 -10     1247.09     1227.28      7.99 o 
   1   1  11      130.48       99.34      3.41 o 
  -1  -1 -12       22.49       22.49      2.03 o 
   1   1  13      465.67      445.67      7.42 o 
   1   1  14       46.24       42.32      2.74 o 
   1   1  15      157.08      147.82      4.74 o 
   1   1  16        4.55        1.35      2.55 o 
   1   1  17      188.27      196.19      3.09 o 
  -1  -1 -18       15.78       17.97      1.92 o 
  -1  -1 -19      128.59      137.16      3.38 o 
  -1  -1 -20       73.22       68.13      2.82 o 
  -1  -1 -21      137.98      138.78      4.62 o 
  -1  -1 -22        3.07        5.24      2.31 o 
  -1  -1 -23        1.75       -0.70      2.65 o 
  -1  -1 -24        3.53        3.51      2.03 o 
  -1  -1 -25       36.64       34.00      2.48 o 
  -1  -1 -26       68.40       80.43      3.81 o 
  -1  -1 -27       67.04       75.11      3.19 o 
  -1  -1 -28       34.44       27.85      2.30 o 
   1   2 -27       10.26       10.27      2.34 o 
   1   2 -26        6.54        7.34      1.81 o 
   1   2 -25        1.27       -0.28      1.91 o 
   1   2 -24        0.54        1.32      1.63 o 
   1   2 -23        0.80        0.45      1.79 o 
   1   2 -22        0.88        1.95      1.85 o 
   1   2 -21        8.17        8.64      2.20 o 
   1   2 -20      100.41       96.12      3.35 o 
   1   2 -19      449.41      456.08      6.71 o 
   1   2 -18      105.31      107.99      3.04 o 
   1   2 -17       38.15       34.89      2.01 o 
   1   2 -16      214.61      220.43      4.56 o 
  -1  -2  15     1114.66     1130.17     12.79 o 
  -1  -2  14        4.14        3.50      1.95 o 
  -1  -2  13       99.98       93.70      2.55 o 
  -1  -2  12       36.33       33.01      1.60 o 
  -1  -2  11       69.72       54.43      1.66 o 
  -1  -2  10      369.76      313.69      3.73 o 
  -1  -2   9      164.23      141.40      2.15 o 
  -1  -2   8      216.84      182.00      2.51 o 
  -1  -2   7      268.27      257.26      2.84 o 
  -1  -2   6       17.45       16.20      0.89 o 
  -1  -2   5       56.12       40.98      1.34 o 
  -1  -2   4        0.61        0.31      0.68 o 
  -1  -2   3      839.59      705.14      2.58 o 
   1   2  -2       21.97       22.04      0.65 o 
   1   2  -1     6867.48     6460.61     10.57 o 
  -1  -2   0      949.94      848.17      4.66 o 
  -1  -2  -1     1655.71     1423.93      6.38 o 
   1   2   2      219.63      218.76      2.66 o 
   1   2   3     4769.40     4527.49      9.65 o 
  -1  -2  -4       63.86       42.66      1.29 o 
   1   2   5       39.03       40.02      1.25 o 
   1   2   6      266.10      234.45      2.67 o 
   1   2   7      245.66      223.81      2.51 o 
  -1  -2  -8        8.80        8.55      1.35 o 
   1   2   9      305.76      242.02      4.49 o 
  -1  -2 -10       81.68       80.86      2.87 o 
   1   2  11        0.47        2.46      1.14 o 
  -1  -2 -12       78.85       73.66      2.95 o 
   1   2  13      261.16      230.36      4.55 o 
   1   2  14      122.51      114.76      4.16 o 
   1   2  15      855.10      831.69     11.02 o 
   1   2  16       18.17       18.72      2.29 o 
  -1  -2 -17       56.45       54.77      2.23 o 
  -1  -2 -18      334.72      320.20      4.35 o 
  -1  -2 -19     2217.67     2307.85     12.94 o 
  -1  -2 -20      183.94      198.91      4.30 o 
  -1  -2 -21       71.50       74.27      3.52 o 
   1   2  22        0.26        2.35      2.39 o 
  -1  -2 -23       10.84       22.69      3.03 o 
  -1  -2 -24        7.64        7.18      2.28 o 
  -1  -2 -25       95.50      105.81      3.78 o 
  -1  -2 -26        0.02       -1.02      1.59 o 
  -1  -2 -27       35.66       35.90      2.15 o 
   1   3 -27       79.05       65.73      3.46 o 
   1   3 -26        1.24        0.44      2.42 o 
   1   3 -25        9.17        9.55      2.12 o 
   1   3 -24        0.25       -1.58      1.58 o 
   1   3 -23       20.01       19.30      1.86 o 
   1   3 -22       17.98       18.61      2.02 o 
   1   3 -21       70.46       63.68      2.77 o 
   1   3 -20       90.61       85.32      3.22 o 
   1   3 -19        0.56        0.93      2.07 o 
   1   3 -18        6.95        7.30      1.99 o 
   1   3 -17        0.79        0.72      1.82 o 
   1   3 -16      445.40      443.08      5.51 o 
  -1  -3  15       17.94       25.90      3.57 o 
  -1  -3  14       80.70       80.40      3.59 o 
  -1  -3  13      466.95      421.23      8.37 o 
  -1  -3  12       32.34       20.89      1.80 o 
   1   3 -11      198.60      170.35      3.47 o 
  -1  -3  10      205.45      191.05      3.08 o 
   1   3  -9      160.52      136.19      2.55 o 
  -1  -3   8      134.52      155.87      2.63 o 
  -1  -3   7      474.54      463.24      4.76 o 
   1   3  -6      113.24       62.57      1.33 o 
   1   3  -5       35.39       25.21      0.83 o 
  -1  -3   4     1905.04     1507.21      4.75 o 
  -1  -3   3     1185.17     1016.83      7.90 o 
   1   3  -2      386.99      308.94      2.19 o 
  -1  -3   1      602.66      572.02      3.32 o 
  -1  -3   0      119.86      114.81      1.91 o 
   1   3   1     3479.80     3267.25     11.06 o 
   1   3   2      806.99      687.94      4.16 o 
   1   3   3       50.25       52.69      1.49 o 
   1   3   4        0.26        4.03      0.83 o 
  -1  -3  -5      213.38      174.72      2.57 o 
   1   3   6     2324.85     2029.56      8.69 o 
   1   3   7      594.68      562.98      5.09 o 
   1   3   8      934.79      977.17      6.95 o 
   1   3   9      253.65      251.32      4.22 o 
   1   3  10      117.70      122.90      3.15 o 
   1   3  11        3.96        3.93      1.13 o 
  -1  -3 -12      210.78      199.97      3.69 o 
   1   3  13      371.26      360.62      5.82 o 
  -1  -3 -14       12.06       13.29      1.90 o 
  -1  -3 -15       48.95       45.69      3.04 o 
  -1  -3 -16      471.59      461.12      5.73 o 
  -1  -3 -17       50.78       50.95      2.30 o 
  -1  -3 -18      530.13      540.86      5.95 o 
  -1  -3 -19      222.50      220.65      5.01 o 
   1   3  20      395.28      432.11      5.76 o 
   1   3  21      197.21      200.10      3.94 o 
  -1  -3 -22        2.45        1.05      2.59 o 
  -1  -3 -23        5.66        5.59      2.57 o 
  -1  -3 -24        5.54        4.98      2.30 o 
  -1  -3 -25        0.75        0.09      1.80 o 
  -1  -3 -26      180.23      190.29      4.11 o 
  -1  -3 -27        0.02       -0.29      2.28 o 
   1   4 -26       34.31       30.79      2.85 o 
   1   4 -25       31.97       25.81      2.48 o 
   1   4 -24        0.95       -0.75      1.97 o 
   1   4 -23       28.14       37.76      2.73 o 
   1   4 -22        4.08        5.37      1.88 o 
   1   4 -21        2.83        2.61      2.01 o 
   1   4 -20      536.04      548.80      7.30 o 
   1   4 -19     1262.83     1380.37      9.80 o 
   1   4 -18      487.16      519.11      6.13 o 
   1   4 -17      398.65      384.69      5.18 o 
   1   4 -16      516.60      548.61      5.83 o 
   1   4 -15       57.91       62.24      2.16 o 
   1   4 -14       59.62       59.80      3.23 o 
  -1  -4  13        4.53        4.20      2.02 o 
   1   4 -12      446.91      395.77      6.92 o 
  -1  -4  11       47.37       48.51      2.67 o 
  -1  -4  10      159.76      147.14      3.42 o 
  -1  -4   9      366.80      388.33      4.73 o 
   1   4  -8        3.48        1.53      0.96 o 
   1   4  -7       74.55       78.90      2.15 o 
   1   4  -6      439.75      532.08      5.03 o 
  -1  -4   5       27.95       21.25      1.53 o 
  -1  -4   4      765.46      767.04      6.08 o 
  -1  -4   3     1016.40      941.35      6.59 o 
   1   4  -2       89.68       54.76      1.29 o 
  -1  -4   1     1504.71     1294.12      8.39 o 
   1   4   0      117.55      114.83      3.05 o 
  -1  -4  -1       18.68       14.95      1.27 o 
  -1  -4  -2       46.42       60.50      1.60 o 
   1   4   3      729.74      670.21      5.06 o 
  -1  -4  -4      204.83      143.91      2.30 o 
  -1  -4  -5      172.78      138.67      2.98 o 
   1   4   6     1109.59     1114.63      8.44 o 
   1   4   7        5.24        7.14      1.23 o 
   1   4   8      162.50      190.73      3.84 o 
   1   4   9      235.33      231.37      4.34 o 
   1   4  10       16.12       11.69      1.79 o 
  -1  -4 -11      921.59      929.43      9.27 o 
  -1  -4 -12       58.60       57.73      2.64 o 
   1   4  13        6.27        4.70      1.86 o 
   1   4  14      630.53      527.07      9.21 o 
  -1  -4 -15      304.13      282.00      5.86 o 
  -1  -4 -16      269.45      283.35      4.51 o 
  -1  -4 -17      501.44      499.95      5.68 o 
  -1  -4 -18      215.48      218.55      4.17 o 
  -1  -4 -19        0.31        3.38      1.95 o 
  -1  -4 -20      516.05      548.51      7.61 o 
  -1  -4 -21      170.44      185.14      4.37 o 
  -1  -4 -22      126.76      120.27      4.19 o 
  -1  -4 -23      185.34      192.56      6.37 o 
  -1  -4 -24        0.41       -0.54      2.15 o 
  -1  -4 -25        0.06        1.15      1.68 o 
  -1  -4 -26        0.68        1.38      1.55 o 
   1   5 -25        4.90        6.20      1.71 o 
   1   5 -24       53.47       57.00      3.28 o 
   1   5 -23       56.00       61.97      3.55 o 
   1   5 -22       38.87       42.36      3.36 o 
   1   5 -21       49.64       53.82      3.31 o 
   1   5 -20        0.63        1.91      1.97 o 
   1   5 -19       56.91       60.44      2.67 o 
  -1  -5  18       11.14        9.49      1.94 o 
   1   5 -17       10.01        7.73      2.05 o 
   1   5 -16      772.26      843.31      7.76 o 
   1   5 -15      385.48      398.73      4.66 o 
   1   5 -14      579.12      602.40      5.22 o 
  -1  -5  13       70.68       75.08      3.22 o 
  -1  -5  12       90.87       79.01      3.15 o 
  -1  -5  11       93.06      102.92      3.03 o 
  -1  -5  10        2.16        0.82      1.44 o 
   1   5  -9      717.34      820.30      7.43 o 
   1   5  -8      684.87      793.61      7.07 o 
  -1  -5   7       71.72       75.23      2.33 o 
   1   5  -6       43.89       61.73      2.06 o 
  -1  -5   5      173.29      166.49      2.83 o 
  -1  -5   4      955.34      900.36      6.12 o 
  -1  -5   3     2765.91     2737.39     10.36 o 
  -1  -5   2       54.18       49.28      1.97 o 
  -1  -5   1     1137.47     1028.90      8.50 o 
  -1  -5   0      815.81      737.36      7.17 o 
   1   5   1      502.18      407.57      5.97 o 
   1   5   2      741.84      732.06      6.42 o 
   1   5   3     1958.46     1863.81      8.84 o 
   1   5   4       12.25       13.93      1.37 o 
   1   5   5     2563.40     2551.31     13.14 o 
   1   5   6      190.02      160.15      3.11 o 
   1   5   7      270.71      243.79      3.89 o 
   1   5   8      222.80      218.42      3.48 o 
   1   5   9       11.85       11.21      1.34 o 
  -1  -5 -10      257.43      222.16      4.21 o 
   1   5  11      572.09      547.92      7.61 o 
   1   5  12        0.16        1.25      1.59 o 
  -1  -5 -13       17.85       18.41      1.90 o 
  -1  -5 -14       30.97       27.68      1.87 o 
  -1  -5 -15       64.49       61.61      2.27 o 
   1   5  16      677.02      648.92      6.44 o 
   1   5  17      382.48      382.92      6.18 o 
  -1  -5 -18      454.36      484.04      6.92 o 
   1   5  19      107.27       96.28      3.30 o 
  -1  -5 -20      102.78      101.25      3.72 o 
  -1  -5 -21      329.64      332.95      5.95 o 
  -1  -5 -22       34.07       37.01      2.67 o 
  -1  -5 -23       10.36       12.77      2.25 o 
  -1  -5 -24        2.38        1.93      1.99 o 
  -1  -5 -25       55.06       65.04      2.95 o 
  -1  -5 -26       12.93       11.01      1.64 o 
   1   6 -25      173.59      184.15      5.50 o 
   1   6 -24        7.37        7.46      1.75 o 
   1   6 -23       22.57       21.13      2.19 o 
   1   6 -22        0.13        1.58      2.22 o 
   1   6 -21      217.17      244.29      6.88 o 
   1   6 -20       24.83       25.00      3.05 o 
   1   6 -19      112.81      125.14      3.99 o 
   1   6 -18        2.72        3.08      1.89 o 
   1   6 -17       40.19       39.59      2.30 o 
   1   6 -16       14.03       16.00      2.06 o 
   1   6 -15      503.13      520.66      6.77 o 
   1   6 -14      807.01      832.19      6.70 o 
   1   6 -13      919.35      933.58      6.98 o 
   1   6 -12       97.47       95.67      2.59 o 
  -1  -6  11      209.99      196.69      5.00 o 
   1   6 -10        1.20        0.32      2.05 o 
  -1  -6   9      262.87      300.42      5.83 o 
   1   6  -8      212.51      239.41      5.13 o 
  -1  -6   7      675.66      644.46      8.10 o 
  -1  -6   6       65.52       80.07      3.09 o 
   1   6  -5       78.96       65.89      2.81 o 
   1   6  -4      546.89      605.24      8.77 o 
  -1  -6   3      393.01      344.82      6.56 o 
  -1  -6   2        0.01        0.82      1.47 o 
  -1  -6   1        7.77        5.60      1.60 o 
   1   6   0      248.39      275.21      6.88 o 
   1   6   1       22.45       19.93      2.45 o 
  -1  -6  -2      227.29      253.23      5.32 o 
   1   6   3      303.15      277.08      4.51 o 
   1   6   4       43.58       40.66      2.00 o 
   1   6   5      253.58      211.68      4.17 o 
   1   6   6      204.09      223.91      3.76 o 
   1   6   7      157.41      138.24      3.09 o 
  -1  -6  -8       49.25       57.03      2.20 o 
   1   6   9      571.07      545.17      7.10 o 
   1   6  10        5.16        6.87      1.70 o 
   1   6  11      141.54      153.67      4.31 o 
   1   6  12        1.21        1.01      2.21 o 
   1   6  13      179.12      178.27      4.36 o 
   1   6  14      157.86      153.95      3.73 o 
  -1  -6 -15      200.47      209.04      4.73 o 
  -1  -6 -16      310.50      311.03      6.31 o 
  -1  -6 -17       86.31       87.13      3.16 o 
   1   6  18        0.29        0.22      2.21 o 
   1   6  19      101.69       99.33      2.98 o 
  -1  -6 -20       92.61       95.45      3.42 o 
  -1  -6 -21       13.85       19.63      2.22 o 
   1   6  22      106.14      112.85      3.16 o 
  -1  -6 -23       88.46       92.59      3.86 o 
  -1  -6 -24       20.37       18.68      1.90 o 
  -1  -6 -25        6.16        6.07      1.85 o 
   1   7 -24      138.66      154.28      4.98 o 
   1   7 -23       26.35       25.47      2.93 o 
   1   7 -22       14.94       15.01      2.14 o 
   1   7 -21       28.31       28.43      2.51 o 
   1   7 -20        0.06        0.80      2.39 o 
   1   7 -19      328.42      362.77      6.76 o 
   1   7 -18        0.13        1.13      2.22 o 
  -1  -7  17        0.12       -1.60      2.04 o 
   1   7 -16        2.91        4.88      2.07 o 
   1   7 -15       53.79       46.29      2.68 o 
   1   7 -14       83.40       83.54      2.91 o 
   1   7 -13      276.67      256.72      4.71 o 
   1   7 -12        0.81        0.31      2.18 o 
  -1  -7  11       54.07       64.87      2.34 o 
  -1  -7  10        4.64        5.03      1.89 o 
  -1  -7   9      168.90      182.65      4.41 o 
  -1  -7   8      214.22      249.40      6.73 o 
  -1  -7   7        2.16        1.51      2.44 o 
  -1  -7   6       18.09       26.23      2.68 o 
  -1  -7   5      258.80      264.42      6.65 o 
  -1  -7   4      207.41      191.91      5.64 o 
   1   7  -3       16.60       19.59      2.32 o 
   1   7  -2        1.60        0.26      2.28 o 
  -1  -7   1       65.19       63.49      4.12 o 
  -1  -7   0       16.66       17.16      2.37 o 
   1   7   1        0.95        0.45      2.07 o 
   1   7   2       30.84       28.76      2.97 o 
  -1  -7  -3        6.81        8.23      1.83 o 
  -1  -7  -4        0.19        2.56      1.90 o 
   1   7   5       19.32       20.89      1.84 o 
   1   7   6      362.45      345.76      5.79 o 
   1   7   7      131.62      117.78      3.54 o 
   1   7   8       12.50       10.30      2.38 o 
   1   7   9       80.28       85.37      4.04 o 
   1   7  10      251.05      271.82      4.75 o 
   1   7  10      417.11      608.57     19.83 o 
  -1  -7 -11       22.04       20.18      2.04 o 
   1   7  12       17.62       14.69      2.39 o 
  -1  -7 -13        1.41        4.24      2.51 o 
   1   7  14      298.61      310.08      5.75 o 
  -1  -7 -15       10.30       10.05      2.42 o 
   1   7  16       57.73       64.29      2.91 o 
  -1  -7 -17        1.18        1.67      2.04 o 
  -1  -7 -18       20.53       17.55      2.09 o 
  -1  -7 -19        0.07        1.46      1.98 o 
  -1  -7 -20      146.45      149.00      3.77 o 
  -1  -7 -21        2.03        3.26      1.88 o 
  -1  -7 -22       28.66       27.85      1.78 o 
  -1  -7 -23       11.59       11.37      1.78 o 
  -1  -7 -24       74.65       73.18      3.04 o 
   1   8 -22       22.48       25.98      2.71 o 
   1   8 -21       33.51       39.03      3.67 o 
   1   8 -20       73.23       78.62      3.33 o 
   1   8 -19        0.05        0.11      1.92 o 
   1   8 -18      107.64      132.73      4.06 o 
   1   8 -17       13.00        9.39      2.23 o 
   1   8 -16        1.04        1.95      2.32 o 
  -1  -8  15        0.33        1.36      2.40 o 
   1   8 -14       18.68       19.03      2.50 o 
   1   8 -13        8.99        8.33      2.33 o 
   1   8 -12      354.80      368.48      6.75 o 
   1   8 -11       38.31       34.67      2.55 o 
   1   8 -10        3.52        5.04      2.20 o 
   1   8  -9        0.17       -0.31      2.28 o 
  -1  -8   8       54.12       64.87      2.77 o 
  -1  -8   8       72.26       63.76      9.60 o 
   1   8  -7        7.24        7.75      2.39 o 
   1   8  -6      204.91      214.42      5.17 o 
   1   8  -6      278.42      304.42     12.39 o 
  -1  -8   5       22.25       22.15      3.35 o 
   1   8  -5      203.94      221.05      8.12 o 
  -1  -8   4        8.48       16.98      3.19 o 
   1   8  -3       37.37       49.42      4.08 o 
  -1  -8   2      172.15      194.95      7.28 o 
  -1  -8   1       65.57       74.36      4.60 o 
  -1  -8   0       19.86       25.52      3.23 o 
  -1  -8  -1        2.89        3.54      3.01 o 
  -1  -8  -2       83.93      100.95      5.27 o 
   1   8   3       23.03       22.86      3.34 o 
   1   8   4      201.85      232.62      7.41 o 
  -1  -8  -5       87.61       89.09      3.45 o 
  -1  -8  -6      184.80      181.07      3.58 o 
   1   8   6      206.67      275.38     14.46 o 
   1   8   7       74.77       62.35      3.08 o 
  -1  -8  -7      276.23      339.81      8.05 o 
  -1  -8  -8      105.06      106.08      4.56 o 
  -1  -8  -8      112.18      115.26      5.91 o 
  -1  -8  -9       18.45       28.98      3.05 o 
  -1  -8  -9       71.66       89.02      5.16 o 
   1   8  10        1.40        6.28      2.88 o 
  -1  -8 -10        1.56       -0.63      4.68 o 
   1   8  11       14.69        9.89      3.30 o 
  -1  -8 -11       18.16       16.87      5.34 o 
   1   8  12      208.75      206.36      6.28 o 
   1   8  12      246.41      296.81     15.47 o 
   1   8  13        2.72        7.79      2.89 o 
   1   8  14       13.59       11.02      2.53 o 
   1   8  15       58.21       64.87      2.65 o 
  -1  -8 -16        9.53        9.09      1.91 o 
  -1  -8 -17        4.85        5.17      2.19 o 
  -1  -8 -18       13.46       16.06      2.07 o 
  -1  -8 -19       45.42       43.43      2.07 o 
   1   8  20       73.99       63.97      2.47 o 
   1   8  21        2.22       -0.84      1.67 o 
   1   8  22       90.25       82.84      2.88 o 
  -1  -8 -23        8.69        8.64      1.71 o 
   1   9 -21        1.14        1.17      2.11 o 
   1   9 -20       68.45       85.09      4.42 o 
   1   9 -19       34.61       40.19      3.70 o 
   1   9 -18        0.19       -0.42      2.22 o 
   1   9 -17       62.40       68.30      3.73 o 
   1   9 -16       11.72       11.93      2.49 o 
   1   9 -15       68.75       76.59      4.33 o 
   1   9 -14      100.31      108.29      3.99 o 
   1   9 -13      108.54      110.01      3.84 o 
  -1  -9  12        0.72        0.83      3.03 o 
   1   9 -12       25.85       22.39      6.85 o 
   1   9 -11        0.19       -2.62      2.62 o 
   1   9 -10      231.78      245.33      6.75 o 
   1   9 -10      396.88      448.85     10.05 o 
  -1  -9   9       82.37      101.80      3.99 o 
   1   9  -9      160.78      195.59     10.20 o 
  -1  -9   8        7.24       10.55      3.15 o 
   1   9  -8      154.55      171.47      7.55 o 
   1   9  -7       46.96       53.47      3.62 o 
   1   9  -7       87.17      102.69      5.97 o 
   1   9  -6       42.80       45.44      4.09 o 
   1   9  -6      180.11      217.40      6.41 o 
   1   9  -5       47.13       50.40      3.68 o 
   1   9  -5      502.77      616.27     10.08 o 
   1   9  -4      743.29      838.59      9.24 o 
  -1  -9   4      782.22     1056.40     15.86 o 
   1   9  -3       55.52       62.49      3.28 o 
   1   9  -3       76.78      102.79      4.42 o 
   1   9  -2      185.00      225.18      6.69 o 
  -1  -9   2      210.71      265.17      7.40 o 
   1   9  -1      244.33      280.35      7.33 o 
  -1  -9   1      268.12      325.06      7.99 o 
   1   9   0       26.37       32.38      2.63 o 
  -1  -9   0       79.37      106.69      8.64 o 
   1   9   1       53.91       71.19      3.18 o 
  -1  -9  -1       79.83       89.74      6.31 o 
   1   9   2       24.19       31.02      3.09 o 
  -1  -9  -2      264.41      309.69      6.14 o 
   1   9   3       26.15       20.72      2.63 o 
  -1  -9  -3      208.04      257.92      5.54 o 
   1   9   4       21.62       26.37      2.62 o 
   1   9   4       76.21       97.16      4.09 o 
  -1  -9  -5       39.60       51.75      2.42 o 
  -1  -9  -5      770.38      953.62     11.73 o 
  -1  -9  -6      463.44      492.34      7.66 o 
  -1  -9  -6      509.78      572.56      7.58 o 
  -1  -9  -7      139.66      180.98      9.73 o 
   1   9   7      181.74      210.64      4.97 o 
   1   9   8       87.07       88.53      3.63 o 
  -1  -9  -9      156.95      156.68      4.87 o 
  -1  -9 -10       79.76       92.43      7.41 o 
  -1  -9 -10      160.74      190.91      5.87 o 
  -1  -9 -11      395.80      396.86      7.10 o 
  -1  -9 -12       40.25       41.41      5.23 o 
   1   9  12       40.44       29.52      5.87 o 
  -1  -9 -13       25.56       23.21      3.52 o 
   1   9  13       26.27       14.10      8.23 o 
   1   9  14        9.48        9.27      3.30 o 
   1   9  14      116.19      102.47      7.05 o 
   1   9  15      112.16      104.49      3.93 o 
  -1  -9 -15      210.78      208.46      9.99 o 
   1   9  16        1.11        3.12      1.89 o 
   1   9  17        0.08       -0.27      1.78 o 
   1   9  18       88.04       89.96      2.99 o 
   1   9  19      105.47       91.52      3.09 o 
  -1  -9 -20       33.36       30.66      2.12 o 
  -1  -9 -21       32.57       31.45      1.79 o 
   1   9  22        0.22       -0.21      2.91 o 
   1  10 -19       21.30       13.37      2.30 o 
   1  10 -18       26.87       25.86      2.70 o 
   1  10 -17       19.90       23.58      2.14 o 
   1  10 -16       33.69       33.04      2.55 o 
  -1 -10  15        0.26        0.05      1.95 o 
   1  10 -14       62.96       68.86      3.09 o 
   1  10 -13       50.23       50.52      3.48 o 
   1  10 -13       56.15       74.28      6.69 o 
  -1 -10  12        3.19        6.79      3.89 o 
   1  10 -12      215.74      246.41      7.60 o 
  -1 -10  11       70.65       70.46      4.63 o 
   1  10 -10       25.38       20.23      4.95 o 
  -1 -10  10       68.05       77.61      4.94 o 
  -1 -10   9       16.53       17.54      4.68 o 
   1  10  -9      104.95      136.02      4.44 o 
  -1 -10   8        6.48       11.39      3.37 o 
   1  10  -8      307.96      324.62      7.54 o 
  -1 -10   7      194.94      253.95      5.25 o 
   1  10  -6      981.67     1157.64     10.56 o 
   1  10  -5      701.39      779.14      8.75 o 
  -1 -10   4       53.17       51.95      3.16 o 
  -1 -10   3       98.71      119.87      4.47 o 
   1  10  -2      109.76      149.68      5.01 o 
  -1 -10   1      103.72      129.00      4.31 o 
  -1 -10   0       26.02       18.19      3.44 o 
  -1 -10  -1       25.88       20.89      2.92 o 
  -1 -10  -2      102.01      123.09      3.39 o 
  -1 -10  -3       35.54       41.61      5.67 o 
   1  10   3      109.10      137.80      3.38 o 
  -1 -10  -4        0.01       -0.76      5.38 o 
  -1 -10  -4       97.05      110.02      3.50 o 
  -1 -10  -5       22.68       29.36      5.65 o 
  -1 -10  -5       53.03       51.91      3.24 o 
  -1 -10  -6      122.52      149.41      9.12 o 
  -1 -10  -6      693.67      781.03      9.17 o 
  -1 -10  -7      841.27      889.52     20.29 o 
  -1 -10  -7      993.22      979.77      9.86 o 
   1  10   8      198.05      193.99      4.78 o 
   1  10   9      313.02      266.97      5.41 o 
   1  10  10      106.19       97.31      3.61 o 
  -1 -10 -11       43.39       38.90      5.20 o 
   1  10  11       68.35       55.93      4.08 o 
  -1 -10 -12       70.24       63.67      3.48 o 
  -1 -10 -13      216.18      212.96      9.81 o 
   1  10  13      219.32      182.14      5.54 o 
  -1 -10 -14        6.02       11.82      3.53 o 
   1  10  14       55.41       55.47      3.16 o 
  -1 -10 -15       37.98       37.91      3.02 o 
   1  10  15       99.88       95.33      3.86 o 
   1  10  16       28.34       30.87      2.00 o 
   1  10  16       28.60       35.36      3.73 o 
  -1 -10 -17       30.35       34.05      1.76 o 
   1  10  17       63.48       37.24      5.65 o 
  -1 -10 -18        0.06        1.68      1.72 o 
  -1 -10 -19       41.63       34.18      1.83 o 
   1  10  20       67.15       35.57      2.75 o 
   1  11 -16       58.13       33.36      2.56 o 
   1  11 -15        3.37        2.21      1.64 o 
   1  11 -14        0.15       -0.73      1.49 o 
  -1 -11  13       13.85       15.92      2.22 o 
   1  11 -13      112.49      114.94      6.25 o 
  -1 -11  12       22.17       23.92      2.69 o 
  -1 -11  11       33.04       41.35      2.86 o 
  -1 -11  10       33.95       48.03      3.79 o 
  -1 -11   9        3.88       -0.87      4.42 o 
   1  11  -9        9.02        9.76      3.60 o 
  -1 -11   8       10.11        9.84      2.28 o 
   1  11  -7       21.92       22.18      2.43 o 
  -1 -11   6      171.51      223.72      4.54 o 
   1  11  -5      236.47      324.43      6.32 o 
  -1 -11   4       53.08       76.95      3.60 o 
  -1 -11   3      164.00      216.41      5.48 o 
  -1 -11   2      148.09      158.79      3.94 o 
  -1 -11   1       19.18       23.55      2.45 o 
  -1 -11   0      145.67      191.55      4.31 o 
  -1 -11  -1      145.82      177.09      4.20 o 
  -1 -11  -2       18.92       18.62      2.56 o 
  -1 -11  -3      148.20      160.76      4.84 o 
   1  11   4      161.40      168.10      3.99 o 
   1  11   5       52.24       65.85      2.99 o 
  -1 -11  -6      234.58      268.38      4.80 o 
  -1 -11  -7      169.86      173.93      4.99 o 
   1  11   8       22.14       15.19      2.64 o 
  -1 -11  -9       10.27        8.29      3.21 o 
   1  11  10        9.05        7.22      2.97 o 
  -1 -11 -11       34.22       32.83      2.89 o 
   1  11  12       33.00       34.84      2.41 o 
  -1 -11 -13       22.55       14.88      2.25 o 
  -1 -11 -14      100.33      106.12      5.63 o 
   1  11  14      113.95       80.11      2.99 o 
  -1 -11 -15        0.41        0.93      2.86 o 
   1  11  15        0.56        2.12      2.18 o 
  -1 -11 -16        3.09        0.77      2.30 o 
  -1 -11 -16        6.41        5.77      2.44 o 
  -1 -11 -17       63.07       63.38      2.87 o 
  -1 -12  14        2.00        2.66      2.07 o 
  -1 -12  13       12.69        9.35      1.77 o 
  -1 -12  13       12.71       15.84      3.34 o 
  -1 -12  12       95.45       65.35      2.65 o 
  -1 -12  12      109.68      128.52      4.13 o 
   1  12 -11       21.73       21.00      1.88 o 
  -1 -12  10       55.17       58.55      2.42 o 
  -1 -12   9       69.27       86.87      3.19 o 
  -1 -12   8      110.13      119.20      2.85 o 
  -1 -12   7       82.73       96.37      2.97 o 
  -1 -12   6       83.95       97.21      2.63 o 
  -1 -12   5       28.24       31.56      1.99 o 
  -1 -12   4       74.96      100.71      2.80 o 
  -1 -12   3       64.45       67.98      2.41 o 
   1  12  -2       47.30       60.21      2.38 o 
  -1 -12   1       84.08       97.48      2.94 o 
   1  12   0        6.64        6.09      1.96 o 
   1  12   1        6.71        9.22      2.34 o 
  -1 -12  -2       85.18       96.07      3.10 o 
  -1 -12  -3       46.62       50.98      2.71 o 
  -1 -12  -4       63.44       59.73      2.79 o 
  -1 -12  -5       74.80       79.02      3.01 o 
  -1 -12  -6       28.49       21.90      2.04 o 
  -1 -12  -7       83.85       63.17      2.92 o 
  -1 -12  -8       83.78       68.74      3.47 o 
  -1 -12  -9      110.33       81.19      3.58 o 
  -1 -12 -10       68.51       81.99      2.77 o 
   1  12  11       56.09       35.86      2.41 o 
  -1 -12 -12       22.04       14.40      1.93 o 
   1  12  13      108.31      111.69      2.49 o 
   1  12  14       12.50        5.53      3.56 o 
   1  13  -9       61.50       53.41      2.43 o 
  -1 -13   8       60.20       57.33      2.54 o 
  -1 -13   7       53.85       49.34      2.78 o 
  -1 -13   6        6.96        7.41      2.20 o 
  -1 -13   5       16.22       13.44      2.17 o 
  -1 -13   4       35.41       35.32      2.26 o 
  -1 -13   3       27.04       31.75      1.83 o 
   1  13  -2       62.71       63.24      2.43 o 
   1  13  -1       42.90       41.44      2.04 o 
   1  13   0        5.76        4.28      1.95 o 
  -1 -13  -1        5.74        3.71      1.80 o 
   1  13   2       42.22       39.43      2.70 o 
  -1 -13  -3       62.26       48.85      2.79 o 
   1  13   4       26.89       25.64      2.11 o 
   1  13   5       35.12       25.96      1.91 o 
   1  13   6       16.23       14.61      2.21 o 
  -1 -13  -7        6.95        4.91      2.32 o 
  -1 -13  -8       54.19       29.36      2.26 o 
  -1 -13  -9       61.22       18.75      1.97 o 
   1  13  10       60.49       38.44      2.13 o 
  -2  12   5       14.41        1.24      2.70 o 
  -2  12   4       20.09        3.75      1.82 o 
   2 -12  -3       24.02        6.46      1.42 o 
  -2  12   2       81.27       26.77      1.51 o 
   2 -12  -1       10.57        4.87      1.63 o 
   2 -12   0       23.64        7.52      1.37 o 
   2 -12   1       10.73        3.46      1.40 o 
   2 -12   2       82.57       26.39      1.51 o 
  -2  12  -3       23.90        9.57      1.20 o 
  -2  12  -4       19.96        5.23      1.92 o 
   2 -11 -11        7.01        9.52      2.75 o 
  -2  11  10       84.34       19.55      2.27 o 
  -2  11   9       10.66        2.07      2.25 o 
  -2  11   8       29.44       19.33      1.95 o 
   2 -11  -7       10.88        9.78      1.60 o 
  -2  11   6      115.55       72.53      2.10 o 
  -2  11   5        1.20        1.79      1.53 o 
   2 -11  -4      109.62       68.99      2.20 o 
  -2  11   3       65.79       43.38      1.98 o 
   2 -11  -2       79.22       59.89      2.46 o 
  -2  11   1       41.89       44.40      2.25 o 
  -2  11   0       39.19       30.66      2.02 o 
   2 -11   1       41.23       35.27      2.04 o 
   2 -11   2       79.57       85.61      2.22 o 
  -2  11  -3       66.22       66.14      2.15 o 
   2 -11   4      110.44      138.99      3.92 o 
  -2  11  -5        1.21       -1.09      1.97 o 
  -2  11  -6      117.36      203.18      4.44 o 
   2 -11   7       11.04       18.85      1.91 o 
   2 -11   8       29.92       50.73      1.86 o 
   2 -11   9       10.84       13.66      1.53 o 
  -2  11 -10       83.19       59.77      2.12 o 
   2 -11  11        7.13        4.94      2.00 o 
  -2  10  14        3.66        2.00      1.28 o 
   2 -10 -13       73.81       79.60      2.77 o 
  -2  10  13      132.38       82.92      2.91 o 
  -2  10  12       43.49       25.71      2.46 o 
  -2  10  11       89.50       56.55      2.96 o 
  -2  10  10       13.74        8.05      2.08 o 
  -2  10   9        8.41        7.40      1.89 o 
  -2  10   8       40.04       40.35      2.01 o 
  -2  10   7      456.71      390.23      4.92 o 
   2 -10  -6      126.90      117.56      2.91 o 
  -2  10   5      446.17      445.25      5.82 o 
  -2  10   4      168.69      172.36      4.28 o 
  -2  10   3       65.22       59.20      2.95 o 
   2 -10  -2        3.54        2.69      2.21 o 
   2 -10  -1       80.45       69.08      2.77 o 
  -2  10   0        8.06        6.83      2.12 o 
  -2  10  -1       81.35       83.25      3.38 o 
  -2  10  -2        3.56        6.31      2.41 o 
  -2  10  -3       64.27       68.25      3.35 o 
   2 -10   4      168.44      227.37      3.71 o 
  -2  10  -5      453.52      730.24      6.80 o 
  -2  10  -6      125.45      153.18      3.67 o 
  -2  10  -7      449.04      473.52      8.51 o 
   2 -10   8       40.12       71.81      3.25 o 
  -2  10  -9        8.40       14.37      2.24 o 
   2 -10  10       13.94       19.40      1.91 o 
  -2  10 -11       89.90      143.79      3.20 o 
  -2  10 -12       42.76       52.76      2.50 o 
  -2  10 -13       59.57       79.89      3.98 o 
   2 -10  13      132.14      210.01      3.87 o 
   2 -10  14        0.79        1.55      1.57 o 
   2 -10  15       18.69       18.66      2.05 o 
  -2   9  17       11.13       10.16      1.57 o 
  -2   9  16        2.43        7.33      1.23 o 
  -2   9  15       85.12       67.24      1.83 o 
   2  -9 -14       12.96       32.34      1.63 o 
  -2   9  14      129.57       42.49      4.57 o 
  -2   9  13        1.80        9.01      1.99 o 
  -2   9  13       63.90       36.33      3.82 o 
  -2   9  12        4.82        2.49      2.31 o 
   2  -9 -11       16.92       23.76      3.39 o 
  -2   9  11       97.19       92.20      3.21 o 
   2  -9 -10       28.81       32.98      3.77 o 
  -2   9  10       50.20       51.83      2.48 o 
  -2   9   9      161.44      171.18      3.46 o 
  -2   9   8       98.64      108.92      3.05 o 
  -2   9   7       19.96       17.78      2.37 o 
  -2   9   6        8.24        2.23      2.70 o 
  -2   9   5      260.59      210.86      5.48 o 
  -2   9   4       47.72       48.44      3.16 o 
  -2   9   3       13.43       16.29      2.88 o 
   2  -9  -2       33.22       34.23      2.55 o 
   2  -9  -1      257.06      303.90      5.05 o 
  -2   9   0       33.06       30.52      2.24 o 
  -2   9  -1       24.55       46.66      4.90 o 
  -2   9  -1      253.56      277.31      4.59 o 
  -2   9  -2        3.12        1.54      4.46 o 
  -2   9  -2       32.77       30.04      2.46 o 
   2  -9   3       13.24       11.31      2.36 o 
  -2   9  -4       48.08       60.81      2.75 o 
  -2   9  -5      246.21      330.33     11.75 o 
  -2   9  -5      264.42      472.62      6.72 o 
  -2   9  -6        4.71        3.78      5.25 o 
   2  -9   6        8.26       12.59      2.35 o 
   2  -9   7       20.29       42.35      2.56 o 
   2  -9   8       97.67      135.50      3.65 o 
  -2   9  -9      158.99      182.68      5.46 o 
  -2   9 -10       50.09       81.14      3.86 o 
  -2   9 -11       98.28      163.00      4.74 o 
   2  -9  12        0.17       -1.63      2.16 o 
   2  -9  12        4.75        2.98      3.24 o 
  -2   9 -13       63.17       83.32      3.64 o 
  -2   9 -13       64.94      117.75      4.73 o 
  -2   9 -14      118.61      138.15      3.02 o 
   2  -9  15        1.51        0.43      1.94 o 
   2  -9  16       20.87       20.04      2.62 o 
   2  -9  17        0.10       -1.63      2.30 o 
  -2   8  19       25.35       11.66      1.44 o 
  -2   8  18       72.31       56.06      2.15 o 
  -2   8  17      100.53       91.19      2.22 o 
  -2   8  16       92.99       90.90      2.16 o 
  -2   8  15      150.00      157.33      3.18 o 
  -2   8  14       95.98       98.18      3.18 o 
  -2   8  13      118.64      136.88      4.98 o 
   2  -8 -13      135.71       98.83      6.31 o 
  -2   8  12       30.89       35.09      2.26 o 
  -2   8  12      116.30       64.81      4.66 o 
   2  -8 -11        1.71        2.90      2.71 o 
   2  -8 -11        8.95        6.42      2.90 o 
   2  -8 -10       50.67       53.78      3.63 o 
   2  -8 -10       54.84       44.65      3.55 o 
   2  -8  -9        5.83        3.73      4.07 o 
  -2   8   9        6.20        2.92      3.12 o 
  -2   8   8      251.27      300.45      5.82 o 
  -2   8   7      504.72      653.84     16.97 o 
  -2   8   7      529.04      634.25     11.38 o 
  -2   8   6       87.44       93.30      7.16 o 
  -2   8   6       97.22      116.53      4.95 o 
  -2   8   5       12.60       14.54      4.89 o 
  -2   8   5      133.73      143.88      4.68 o 
   2  -8  -4      283.02      353.31      5.95 o 
  -2   8   3      119.32      143.54      4.05 o 
   2  -8  -2      142.03      163.23      4.20 o 
   2  -8  -1        4.11       11.45      5.86 o 
   2  -8  -1      167.36      195.55      4.85 o 
  -2   8   0        0.15       -1.26      5.75 o 
   2  -8   0        0.29       -1.82      2.96 o 
  -2   8  -1      166.05      191.36      8.75 o 
  -2   8  -1      170.08      230.29      4.67 o 
  -2   8  -2       72.46       78.88      6.45 o 
  -2   8  -2      142.06      161.21      4.03 o 
  -2   8  -3       26.53       39.62      3.62 o 
   2  -8   3      118.20      136.68      4.14 o 
  -2   8  -4      126.92      180.58      6.77 o 
  -2   8  -4      282.49      414.11      6.50 o 
  -2   8  -5      123.20      168.62      6.46 o 
  -2   8  -5      135.59      120.95      4.66 o 
  -2   8  -6        9.95       14.83      4.19 o 
   2  -8   6       95.92       80.20      4.05 o 
  -2   8  -7       24.73       35.39      4.73 o 
  -2   8  -7      520.96      390.58      7.37 o 
  -2   8  -8        3.70       11.38      3.86 o 
   2  -8   8      247.17      199.53      5.43 o 
  -2   8  -9        0.38        1.25      2.65 o 
   2  -8   9        6.11        6.23      3.71 o 
  -2   8 -10        4.24        6.79      3.78 o 
   2  -8  10       54.06       43.51      3.24 o 
  -2   8 -11        7.36        8.49      2.50 o 
   2  -8  11        9.05        6.90      3.42 o 
   2  -8  12       86.88       89.28      3.56 o 
  -2   8 -12      117.24       53.65      6.79 o 
   2  -8  13       17.37       24.50      1.95 o 
  -2   8 -14       73.08       62.81      2.26 o 
  -2   8 -15      114.03       90.90      2.44 o 
  -2   8 -16       42.10       34.48      1.82 o 
  -2   8 -17        1.61       -0.68      3.34 o 
  -2   8 -18        3.52        8.45      3.10 o 
   2  -8  19       15.62       24.43      2.38 o 
  -2   7  21       11.73        9.70      1.94 o 
  -2   7  20       36.34       38.87      1.98 o 
  -2   7  19       28.94       26.12      2.02 o 
  -2   7  18        1.13        1.68      1.37 o 
  -2   7  17       35.49       40.03      2.04 o 
  -2   7  16      142.15      144.41      3.18 o 
   2  -7 -15        6.88        9.40      1.49 o 
  -2   7  14        3.38        6.49      1.80 o 
  -2   7  13        1.35        3.91      1.85 o 
  -2   7  12       68.93       66.77      2.66 o 
  -2   7  11        0.04       -1.03      1.93 o 
   2  -7 -11        0.18        5.52      4.91 o 
   2  -7 -10       24.73       25.35      2.28 o 
   2  -7 -10       31.73       33.67      4.18 o 
   2  -7  -9       97.31      101.26      4.09 o 
  -2   7   9      154.76      150.83      4.32 o 
   2  -7  -8        1.36        3.65      2.97 o 
  -2   7   8       75.54       71.81      3.65 o 
  -2   7   7       60.09       59.03      5.95 o 
   2  -7  -7      131.50      143.75      4.25 o 
  -2   7   6       82.35       97.00      7.33 o 
   2  -7  -6      127.07      151.67      4.25 o 
  -2   7   5        9.12       16.37      3.18 o 
   2  -7  -5      252.62      298.81      6.11 o 
   2  -7  -4       37.10       39.58      2.94 o 
   2  -7  -4      195.32      258.37      6.18 o 
  -2   7   3        8.45       12.19      3.37 o 
   2  -7  -3       30.08       32.18      3.36 o 
  -2   7   2      247.46      339.32      9.52 o 
   2  -7  -2      342.67      438.62      6.89 o 
  -2   7   1       38.82       41.90      4.20 o 
   2  -7  -1       38.84       46.80      3.51 o 
  -2   7   0      150.70      187.74      5.60 o 
  -2   7   0      298.86      391.43      6.52 o 
  -2   7  -1        0.02        1.08      3.07 o 
   2  -7   1       38.19       39.58      3.43 o 
  -2   7  -2       96.84      115.23      3.91 o 
  -2   7  -2      340.13      238.08      5.92 o 
  -2   7  -3       21.99       20.93      3.31 o 
   2  -7   3       30.31       37.88      3.70 o 
  -2   7  -4      160.93      187.00      4.45 o 
   2  -7   4      197.40      222.86      6.49 o 
   2  -7   5      247.66      282.20      6.95 o 
  -2   7  -5      256.63      326.06      7.79 o 
  -2   7  -6       45.48       54.04      4.03 o 
   2  -7   6      126.45      134.83      5.28 o 
  -2   7  -7       72.64       84.68      6.75 o 
   2  -7   7      131.71      143.58      5.37 o 
  -2   7  -8       75.45      104.50      5.41 o 
   2  -7   8       76.79       76.57      5.79 o 
  -2   7  -9       58.43       74.50      4.61 o 
   2  -7   9      154.11      151.95      6.88 o 
  -2   7 -10        7.12        6.26      2.43 o 
   2  -7  10       31.43       29.44      7.35 o 
  -2   7 -11        0.14       -0.21      2.45 o 
   2  -7  11        0.18       -7.39      7.39 o 
  -2   7 -12        3.61        3.91      2.13 o 
   2  -7  13       82.28       92.42      2.88 o 
  -2   7 -14      142.27      152.91      4.10 o 
   2  -7  15        0.07        0.82      2.09 o 
  -2   7 -16        3.08        2.68      2.85 o 
  -2   7 -17        0.28        2.02      2.41 o 
  -2   7 -18       22.77       22.04      2.14 o 
  -2   7 -19       78.35       46.35      2.84 o 
  -2   7 -20       10.66       15.98      2.51 o 
  -2   7 -21        0.36        2.89      2.32 o 
  -2   6  22       46.88       44.82      2.09 o 
   2  -6 -21        1.94        1.01      1.56 o 
   2  -6 -20       40.88       38.39      2.34 o 
  -2   6  19       68.52       73.89      2.77 o 
   2  -6 -18       99.80      110.35      3.13 o 
  -2   6  17        8.03        7.51      1.59 o 
   2  -6 -16        7.73        8.54      1.65 o 
  -2   6  15       10.27       10.82      1.75 o 
  -2   6  14      196.25      179.35      4.46 o 
  -2   6  13      122.77      109.33      3.45 o 
  -2   6  12       14.52       15.01      2.12 o 
  -2   6  11        1.28        3.27      2.19 o 
   2  -6 -10       16.18       16.04      2.05 o 
   2  -6  -9      229.04      233.58      4.06 o 
   2  -6  -9      306.03      297.15     11.59 o 
  -2   6   8       66.32       65.16      2.77 o 
   2  -6  -8       69.74       72.40      5.29 o 
   2  -6  -7       43.45       49.02      2.62 o 
  -2   6   7      339.14      404.78      6.57 o 
  -2   6   6       24.47       25.86      2.10 o 
  -2   6   6       28.56       26.74      5.45 o 
  -2   6   5      360.63      411.10      5.01 o 
   2  -6  -5      558.99      730.68      9.88 o 
  -2   6   4      107.90      135.57      2.73 o 
  -2   6   4      169.58      159.78     10.08 o 
  -2   6   3        2.79        2.36      2.41 o 
   2  -6  -3       47.17       61.30      4.63 o 
  -2   6   2        1.04        6.29      3.28 o 
  -2   6   2       41.94       49.25      7.81 o 
  -2   6   1        2.15        2.13      3.93 o 
  -2   6   1      232.47      249.92     12.27 o 
   2  -6   0       63.15       71.10      5.92 o 
  -2   6   0      125.24      109.89      8.38 o 
   2  -6   1      234.26      255.30      7.34 o 
  -2   6  -1      236.37      250.58     11.37 o 
  -2   6  -2       41.60       43.47      2.61 o 
   2  -6   3       45.14       46.52      2.50 o 
   2  -6   3       47.88       45.44      8.05 o 
   2  -6   4       62.73       66.10      2.48 o 
   2  -6   4      168.82      175.55      9.89 o 
  -2   6  -5      201.76      237.30      4.81 o 
   2  -6   5      556.32      682.55     12.39 o 
   2  -6   6        4.16        6.93      2.11 o 
   2  -6   6       28.22       32.12      6.10 o 
  -2   6  -7      300.75      330.57      4.70 o 
   2  -6   7      343.47      405.50     13.65 o 
  -2   6  -8        3.48        3.24      2.24 o 
   2  -6   8       68.68       72.28      9.50 o 
   2  -6   9       78.31       80.48      2.93 o 
  -2   6 -10       89.97      112.00      4.08 o 
   2  -6  11      267.87      323.95      6.61 o 
  -2   6 -12       83.84      109.69      4.08 o 
  -2   6 -13        4.66        8.78      2.36 o 
   2  -6  14      101.35      123.98      3.35 o 
  -2   6 -15      100.53      128.46      4.10 o 
  -2   6 -16        0.13        1.52      4.08 o 
  -2   6 -17      104.72      118.41      7.89 o 
  -2   6 -18       47.47       60.28      5.49 o 
  -2   6 -19       48.65       49.08      4.44 o 
  -2   6 -20        6.82       10.22      2.25 o 
  -2   6 -21       37.98       31.94      2.64 o 
  -2   6 -22        2.23        2.62      2.25 o 
  -2   6 -23        0.51        1.57      2.02 o 
   2  -5 -23        9.79        6.91      1.93 o 
   2  -5 -22        3.44        3.46      1.65 o 
  -2   5  21      140.61      112.84      3.03 o 
   2  -5 -20        0.41        2.51      1.90 o 
   2  -5 -19        5.74        4.16      1.71 o 
   2  -5 -18        3.07        2.35      1.60 o 
   2  -5 -17        3.42        3.77      1.79 o 
  -2   5  16        0.30        5.09      1.84 o 
  -2   5  15      103.56       93.79      3.06 o 
  -2   5  14        0.43       -1.44      2.16 o 
  -2   5  13        0.24        2.99      2.14 o 
  -2   5  12       80.94       79.40      3.22 o 
  -2   5  11      652.00      648.88      6.63 o 
  -2   5  10      223.37      211.92      3.31 o 
   2  -5  -9        0.00        0.23      1.94 o 
   2  -5  -8      398.46      414.55      5.03 o 
   2  -5  -7      370.33      316.95      8.92 o 
  -2   5   7      548.40      556.85     17.86 o 
   2  -5  -6       17.68       18.64      3.13 o 
  -2   5   6      131.20      129.50      9.31 o 
   2  -5  -5       11.01        9.35      2.42 o 
   2  -5  -4        3.44        3.83      4.06 o 
  -2   5   4       48.46       60.25      7.11 o 
  -2   5   3       60.66       55.28      4.07 o 
   2  -5  -2        2.40        0.48      2.45 o 
  -2   5   2        2.78       -1.79      5.44 o 
   2  -5  -1      155.60      138.70      4.57 o 
   2  -5   0        1.26        2.11      1.86 o 
  -2   5  -1        4.81        2.19      1.80 o 
   2  -5   2        0.39       -1.75      2.02 o 
  -2   5  -3        1.34        2.06      1.83 o 
   2  -5   4       45.79       65.63      3.38 o 
  -2   5  -5      477.60      561.64      7.52 o 
   2  -5   6      115.46      111.16      3.32 o 
  -2   5  -7      181.11      190.08      4.29 o 
  -2   5  -8      603.33      666.27      6.63 o 
  -2   5  -9       29.42       36.11      2.02 o 
  -2   5 -10      137.08      159.88      2.89 o 
   2  -5  11       19.10       23.72      2.04 o 
  -2   5 -12        1.04        3.00      2.62 o 
   2  -5  13       58.35       79.84      3.60 o 
   2  -5  14        6.73       11.16      2.66 o 
   2  -5  15       39.38       39.91      2.93 o 
   2  -5  16       76.93       87.26      4.19 o 
   2  -5  17       24.25       19.30      3.50 o 
  -2   5 -18        2.72        3.36      3.30 o 
  -2   5 -19       33.69       50.12      3.72 o 
  -2   5 -20        9.69       15.82      2.93 o 
  -2   5 -21       14.07       24.03      2.72 o 
  -2   5 -22      112.11      125.88      3.31 o 
  -2   5 -23       35.92       49.65      3.67 o 
  -2   5 -24       70.15       91.20      3.93 o 
   2  -4 -23       78.35       66.42      2.12 o 
   2  -4 -22       34.65       31.47      2.09 o 
   2  -4 -21       56.30       51.68      2.84 o 
   2  -4 -20      142.49      130.50      4.36 o 
   2  -4 -19      113.36      113.45      3.57 o 
   2  -4 -18        3.09        2.47      1.87 o 
   2  -4 -17       44.63       36.22      2.39 o 
   2  -4 -16       77.03       67.82      2.71 o 
  -2   4  15       67.31       57.01      2.72 o 
  -2   4  14       54.80       56.14      3.10 o 
  -2   4  13       92.57       91.84      2.68 o 
   2  -4 -12      127.27      115.02      2.87 o 
   2  -4 -11       28.97       33.00      2.00 o 
   2  -4 -10      332.21      333.65      5.80 o 
  -2   4   9      187.83      183.76      5.84 o 
  -2   4   8       12.15        7.24      2.22 o 
  -2   4   7     1137.05     1199.71     13.71 o 
   2  -4  -6       28.77       32.71      2.60 o 
  -2   4   5     1130.26     1131.06     15.14 o 
  -2   4   5     1942.65     2119.33     31.33 o 
   2  -4  -4      748.60      704.60      9.38 o 
  -2   4   4     1090.80     1007.70     21.41 o 
   2  -4  -3       84.00       75.57      2.85 o 
  -2   4   2      782.97      777.12      8.31 o 
   2  -4  -1       34.20       40.04      2.13 o 
   2  -4   0       19.81       23.60      1.80 o 
  -2   4  -1       19.48       26.96      1.89 o 
  -2   4  -2     1394.14     1410.87     10.98 o 
  -2   4  -3       33.31       32.54      2.10 o 
   2  -4   4      348.06      332.52      6.66 o 
  -2   4  -5      826.29      859.69     10.75 o 
  -2   4  -6      132.47      116.17      3.79 o 
  -2   4  -7     1138.83     1247.99     11.80 o 
  -2   4  -8       35.29       40.26      2.67 o 
  -2   4  -9       81.34       89.64      3.61 o 
  -2   4 -10      501.68      477.79      7.73 o 
  -2   4 -11       35.49       41.76      2.13 o 
  -2   4 -12        0.47       -0.38      2.10 o 
  -2   4 -13       21.92       18.19      2.39 o 
   2  -4  14      121.51      152.57      4.23 o 
   2  -4  15        0.01       -2.38      2.39 o 
  -2   4 -16      213.93      264.19      5.37 o 
  -2   4 -17       31.84       42.14      3.47 o 
  -2   4 -18       31.13       30.09      3.02 o 
  -2   4 -19       45.48       54.50      4.05 o 
  -2   4 -20      282.85      373.26      9.02 o 
  -2   4 -21       28.46       35.46      3.07 o 
  -2   4 -22       16.87       21.44      2.66 o 
  -2   4 -23       23.01       32.84      2.18 o 
  -2   4 -24       73.92       89.59      3.21 o 
   2  -3 -25       21.70       19.24      2.49 o 
   2  -3 -24        3.18        4.07      1.88 o 
   2  -3 -23        6.17        3.04      1.72 o 
   2  -3 -22      205.24      213.78      4.89 o 
   2  -3 -21        0.57       -0.29      2.36 o 
   2  -3 -20       17.81       18.51      3.03 o 
   2  -3 -19       61.72       55.62      3.22 o 
  -2   3  18       50.74       38.54      2.74 o 
  -2   3  17       14.24        7.23      2.28 o 
   2  -3 -16      591.95      600.25      7.57 o 
   2  -3 -15       21.72       20.89      2.03 o 
   2  -3 -14       16.75       19.37      1.75 o 
   2  -3 -13       42.69       40.58      2.01 o 
   2  -3 -12        4.67        5.22      1.73 o 
  -2   3  11       14.74       13.16      2.11 o 
  -2   3  10      652.23      595.82      8.12 o 
  -2   3   9       45.80       47.42      3.19 o 
  -2   3   8     2492.51     2358.48     19.14 o 
  -2   3   7     1010.59      976.11     11.90 o 
  -2   3   6      236.47      260.45      6.10 o 
   2  -3  -5     2474.50     2531.12     15.37 o 
   2  -3  -4      552.80      537.17      6.90 o 
  -2   3   3      352.69      340.58      5.41 o 
  -2   3   2      327.80      272.85      4.79 o 
   2  -3  -1      192.41      195.03      4.76 o 
   2  -3   0        1.88        3.74      1.23 o 
   2  -3   1       33.87       39.34      1.69 o 
  -2   3  -2      271.86      246.19      3.82 o 
  -2   3  -3      126.19      133.17      3.05 o 
   2  -3   4     1023.09     1021.61     10.98 o 
  -2   3  -5     1411.77     1464.97     13.37 o 
  -2   3  -6      122.72      137.84      3.86 o 
  -2   3  -7     1497.07     1434.61     12.10 o 
  -2   3  -8     2679.89     2654.12     16.90 o 
   2  -3   9       62.20       68.78      3.08 o 
  -2   3 -10       36.50       35.09      2.53 o 
   2  -3  11        0.29        1.22      2.19 o 
   2  -3  12       49.11       47.52      2.14 o 
   2  -3  13      407.21      422.66      4.75 o 
  -2   3 -14       32.24       35.53      2.28 o 
  -2   3 -15        0.50       -0.67      2.55 o 
  -2   3 -16      241.48      289.70      5.64 o 
  -2   3 -17        0.58        2.16      2.59 o 
  -2   3 -18        5.89        4.38      3.14 o 
  -2   3 -19        6.78        9.42      3.11 o 
  -2   3 -20        6.98        8.83      3.09 o 
  -2   3 -21       24.59       32.60      3.20 o 
  -2   3 -22       73.33       89.58      4.35 o 
  -2   3 -23       15.12       18.70      2.63 o 
  -2   3 -24        0.26        0.24      2.06 o 
  -2   3 -25        0.07       -1.80      1.80 o 
   2  -2 -25       41.50       34.58      2.27 o 
   2  -2 -24       66.92       64.02      3.30 o 
   2  -2 -23        0.16       -1.83      1.83 o 
   2  -2 -22        0.53        2.36      2.01 o 
   2  -2 -21        0.07        0.18      2.31 o 
   2  -2 -20      216.16      171.77      5.11 o 
  -2   2  19      306.55      269.42      5.05 o 
   2  -2 -18       43.47       36.25      2.41 o 
   2  -2 -17      159.92      139.07      3.85 o 
   2  -2 -16       16.88       12.93      2.07 o 
   2  -2 -15      454.37      451.27      5.11 o 
   2  -2 -14        1.49        3.35      1.87 o 
   2  -2 -13       24.88       22.14      1.78 o 
   2  -2 -12       10.18        7.22      1.98 o 
  -2   2  11        0.95       -0.32      2.17 o 
   2  -2 -10      383.65      333.48      7.31 o 
  -2   2   9      346.13      281.68      6.54 o 
  -2   2   8      709.18      694.01      9.86 o 
  -2   2   7      355.50      337.38      6.74 o 
   2  -2  -6       15.77       19.79      2.11 o 
   2  -2  -5      430.90      469.67      6.24 o 
   2  -2  -4     1296.93     1147.53      9.54 o 
   2  -2  -3       37.11       32.14      1.88 o 
   2  -2  -2       15.07       16.16      1.53 o 
   2  -2  -1      306.79      256.14      4.35 o 
   2  -2   0      202.76      190.19      3.54 o 
  -2   2  -1     1155.85     1068.64      9.55 o 
  -2   2  -2        7.36        9.67      1.18 o 
  -2   2  -3      136.80      134.78      2.92 o 
   2  -2   4      231.36      204.34      4.04 o 
  -2   2  -5      413.95      441.42      6.02 o 
  -2   2  -6      589.79      577.35      7.04 o 
  -2   2  -7      668.31      631.17      6.80 o 
  -2   2  -8      102.76      106.20      3.06 o 
   2  -2   9      205.08      176.63      3.92 o 
   2  -2  10       11.15        8.35      1.61 o 
   2  -2  11        4.53        3.42      1.58 o 
   2  -2  12        7.20        6.33      2.00 o 
   2  -2  13      128.91      119.96      4.07 o 
   2  -2  14       58.83       56.15      2.32 o 
   2  -2  15      414.37      464.21      5.74 o 
   2  -2  16        1.26       -1.34      2.25 o 
   2  -2  17       50.99       52.93      3.09 o 
   2  -2  18      197.42      204.47      5.32 o 
  -2   2 -19      592.06      719.85      9.85 o 
  -2   2 -20        4.64        6.25      2.37 o 
  -2   2 -21        1.51        4.51      2.44 o 
  -2   2 -22        7.13        5.09      2.86 o 
  -2   2 -23       21.30       22.63      2.79 o 
  -2   2 -24        5.60        9.49      1.88 o 
  -2   2 -25      172.97      218.20      5.01 o 
  -2   2 -26       36.92       36.72      2.85 o 
   2  -1 -26       15.50       17.14      2.37 o 
   2  -1 -25       20.17       22.22      2.26 o 
   2  -1 -24        0.92        1.32      2.09 o 
   2  -1 -23       32.69       31.25      2.84 o 
   2  -1 -22       13.85        7.33      2.67 o 
   2  -1 -21      188.66      164.47      4.84 o 
  -2   1  20        0.34       -2.42      2.42 o 
   2  -1 -19        5.20        4.32      2.51 o 
  -2   1  18       21.59       21.17      2.21 o 
  -2   1  17      298.20      277.93      5.80 o 
  -2   1  16       47.80       51.40      2.47 o 
   2  -1 -15      100.89       89.41      2.66 o 
   2  -1 -14        9.87        7.21      1.86 o 
  -2   1  13      256.60      194.84      5.75 o 
  -2   1  12       74.05       59.45      3.36 o 
  -2   1  11      103.01       91.82      3.76 o 
  -2   1  10        4.06        4.68      1.82 o 
  -2   1   9      181.16      149.47      3.95 o 
  -2   1   8      102.42       85.93      3.60 o 
  -2   1   7      680.43      584.67      8.46 o 
  -2   1   6       92.19       83.35      2.69 o 
   2  -1  -5       41.96       30.63      2.04 o 
  -2   1   5       44.73       30.11      4.60 o 
   2  -1  -4       39.65       38.19      1.90 o 
   2  -1  -3      224.45      178.03      3.62 o 
   2  -1  -2      404.64      374.55      5.78 o 
   2  -1  -1      624.11      566.35      5.63 o 
   2  -1   0       13.45       11.74      1.47 o 
  -2   1  -1      657.99      574.46      5.98 o 
  -2   1  -2      864.32      758.06      7.04 o 
  -2   1  -3       97.09       71.46      2.41 o 
   2  -1   4      313.95      297.51      5.35 o 
  -2   1  -5        6.31        5.27      1.46 o 
  -2   1  -6        2.82        2.31      1.31 o 
  -2   1  -7      913.45      801.95      9.54 o 
  -2   1  -8      427.04      382.71      6.85 o 
  -2   1  -9       59.36       49.20      2.86 o 
   2  -1  10       19.13       13.42      1.98 o 
   2  -1  11      166.80      157.94      5.04 o 
   2  -1  12       78.04       68.23      3.61 o 
   2  -1  13        0.66        0.36      2.28 o 
   2  -1  14       24.94       22.68      2.30 o 
   2  -1  15       19.15       15.44      1.82 o 
  -2   1 -16      137.03      129.18      3.03 o 
   2  -1  17       58.09       68.06      2.74 o 
   2  -1  18       57.95       72.96      3.00 o 
   2  -1  19       12.63       17.08      2.84 o 
   2  -1  20       14.62       11.11      3.06 o 
  -2   1 -21       56.31       59.83      3.53 o 
  -2   1 -22       95.44      114.27      4.30 o 
  -2   1 -23       34.64       44.84      2.77 o 
  -2   1 -24        0.19        0.61      2.51 o 
  -2   1 -25       16.32       19.71      2.33 o 
  -2   1 -26        0.76        2.38      2.49 o 
   2   0 -26      146.87      143.68      5.35 o 
   2   0 -25       43.55       38.84      2.05 o 
   2   0 -24       25.55       25.05      2.20 o 
   2   0 -23        3.87        4.81      2.34 o 
   2   0 -22        4.34        3.70      2.52 o 
   2   0 -21        0.47       -2.81      2.81 o 
  -2   0  20      121.51      113.58      4.68 o 
  -2   0  19      155.65      145.59      6.42 o 
  -2   0  18      102.20       87.08      3.95 o 
  -2   0  17       46.45       49.13      2.54 o 
  -2   0  16      368.20      346.36      4.80 o 
  -2   0  15       50.28       50.60      1.95 o 
   2   0 -14       87.46       82.99      2.42 o 
  -2   0  13       11.71        7.18      1.95 o 
  -2   0  12        1.24        1.50      2.06 o 
  -2   0  11      153.41      125.62      3.79 o 
  -2   0  10      979.48      875.71      9.28 o 
  -2   0   9        2.38        5.05      1.76 o 
  -2   0   9      877.05      762.74     16.96 o 
  -2   0   8       12.21        9.13      1.46 o 
   2   0  -7       22.59       24.71      2.67 o 
  -2   0   7      402.19      348.39      7.89 o 
  -2   0   6      128.50       97.78      2.76 o 
  -2   0   6      128.60       94.10      6.24 o 
   2   0  -5       62.50       48.01      2.29 o 
  -2   0   5       81.34       61.55      5.39 o 
  -2   0   4     1445.18     1250.41      7.71 o 
  -2   0   4     1676.11     1352.65     19.46 o 
  -2   0   3        7.09        6.74      1.17 o 
  -2   0   3     1039.49      882.72     15.66 o 
  -2   0   2      348.31      287.43      3.84 o 
  -2   0   1      613.40      519.76      5.87 o 
   2   0   0     1104.72     1000.19      6.21 o 
  -2   0  -1       35.01       27.16      1.61 o 
  -2   0  -2       28.71       35.41      1.79 o 
   2   0   3        8.26        6.28      1.39 o 
   2   0   4     1050.07      855.49      8.77 o 
  -2   0  -5      234.88      183.94      4.32 o 
  -2   0  -6       19.17       13.85      2.11 o 
   2   0   6       80.61       62.22      5.51 o 
   2   0   7        0.10        0.09      1.72 o 
   2   0   7      126.44       91.28      6.34 o 
  -2   0  -8      386.09      324.58      6.25 o 
   2   0   9        8.13        6.01      1.68 o 
   2   0  10      889.63      800.00     10.42 o 
   2   0  11       28.21       25.51      2.35 o 
   2   0  12       34.48       42.36      2.93 o 
   2   0  13       15.33       11.57      2.34 o 
   2   0  14       13.43        7.81      2.51 o 
  -2   0 -15      401.84      413.18      4.64 o 
  -2   0 -16      963.65     1016.95      7.37 o 
  -2   0 -17      111.17      128.04      2.98 o 
  -2   0 -18      104.75      102.99      3.17 o 
   2   0  19        1.26       -0.36      2.27 o 
   2   0  20        7.68        7.35      2.49 o 
  -2   0 -21        8.16        5.73      2.42 o 
  -2   0 -22        2.98        1.64      2.77 o 
  -2   0 -23        2.63        2.90      2.10 o 
  -2   0 -24      130.31      165.71      4.32 o 
  -2   0 -25      117.22      164.27      7.61 o 
  -2   0 -26        0.83       -1.42      2.59 o 
  -2   0 -27        0.70        1.57      2.21 o 
   2   1 -26        6.86        5.99      2.39 o 
   2   1 -25       32.87       26.84      1.86 o 
   2   1 -24       16.19       13.16      1.99 o 
   2   1 -23        2.60        4.78      2.34 o 
   2   1 -22      162.24      154.16      5.86 o 
   2   1 -21        8.46        2.63      3.56 o 
   2   1 -20       11.90       18.68      4.69 o 
  -2  -1  19       24.14       23.96      3.13 o 
  -2  -1  18      280.93      247.36      6.69 o 
   2   1 -17       37.84       34.22      2.32 o 
  -2  -1  16      240.86      213.24      3.97 o 
  -2  -1  15       69.75       69.50      2.26 o 
  -2  -1  14        7.54       11.60      1.68 o 
  -2  -1  13      574.83      466.06      7.37 o 
   2   1 -12      483.23      405.03      6.71 o 
  -2  -1  11        0.67        4.21      2.12 o 
  -2  -1  11       68.09       45.07      5.86 o 
  -2  -1  10       24.17       22.11      2.65 o 
  -2  -1  10       83.86       66.41      4.20 o 
   2   1  -9        8.33        5.94      2.18 o 
  -2  -1   9      200.21      187.69      6.03 o 
   2   1  -8      952.47      849.82     12.60 o 
  -2  -1   8     1263.10     1109.27     13.40 o 
   2   1  -7       95.53       79.27      4.12 o 
  -2  -1   7      586.25      577.11      9.56 o 
   2   1  -6       24.64       32.19      2.83 o 
  -2  -1   6      823.18      770.79     10.67 o 
   2   1  -5      136.77      117.76      3.15 o 
  -2  -1   5      618.73      536.21      6.29 o 
  -2  -1   4      211.87      154.41      3.15 o 
  -2  -1   4      678.41      620.39      7.77 o 
  -2  -1   3      127.03      102.91      2.62 o 
  -2  -1   3      315.45      272.71      4.31 o 
  -2  -1   2      537.80      463.70      4.40 o 
  -2  -1   2     1164.87      987.81     15.39 o 
   2   1  -1      315.47      258.58      2.80 o 
  -2  -1   0      197.19      169.54      2.93 o 
  -2  -1   0      197.62      162.41      6.15 o 
   2   1   1        0.44        2.76      1.01 o 
  -2  -1  -1      194.31      182.34      7.15 o 
   2   1   2      590.22      467.68      4.31 o 
   2   1   3      637.80      517.16      5.61 o 
  -2  -1  -4      191.64      157.01      4.71 o 
   2   1   4      316.53      260.00      8.69 o 
   2   1   5      474.52      438.88      6.19 o 
  -2  -1  -5      682.83      608.02     13.16 o 
  -2  -1  -6      490.21      407.26      7.13 o 
   2   1   6      624.68      514.72      9.03 o 
  -2  -1  -7      812.21      735.03      9.49 o 
   2   1   7      836.43      723.13     11.10 o 
  -2  -1  -8      593.04      566.86      8.29 o 
  -2  -1  -9      315.94      307.53     10.81 o 
   2   1   9     1252.39     1111.03     14.59 o 
   2   1  10      203.36      196.49      5.44 o 
  -2  -1 -11       60.71       55.40      5.54 o 
   2   1  11       84.48       70.89      4.51 o 
   2   1  12       68.57       56.39      3.29 o 
   2   1  13      328.10      293.34      7.02 o 
   2   1  14      354.79      361.81      7.94 o 
   2   1  15     1204.84     1231.76      9.26 o 
   2   1  16       26.98       24.46      1.97 o 
  -2  -1 -17      645.04      679.33      6.98 o 
  -2  -1 -18      120.93      121.00      3.39 o 
  -2  -1 -19       82.69       82.76      2.89 o 
  -2  -1 -20       58.34       66.63      2.50 o 
  -2  -1 -21       74.07       79.63      3.39 o 
  -2  -1 -22       49.18       54.76      3.15 o 
  -2  -1 -23      128.84      153.17      5.31 o 
  -2  -1 -24        0.02        0.10      2.40 o 
  -2  -1 -25      145.53      165.98      3.69 o 
  -2  -1 -26        5.47        7.58      2.63 o 
  -2  -1 -27        0.41        0.02      2.27 o 
   2   2 -26       31.16       22.58      2.36 o 
   2   2 -25      179.72      159.53      3.33 o 
   2   2 -24      183.79      190.61      4.34 o 
   2   2 -23        0.37       -2.26      2.26 o 
   2   2 -22       30.10       30.54      4.48 o 
   2   2 -21        1.09        6.34      2.57 o 
   2   2 -20        6.39       10.78      2.68 o 
   2   2 -19       86.54       82.51      4.17 o 
   2   2 -18        0.02        3.01      3.14 o 
  -2  -2  17      263.43      269.61      5.07 o 
   2   2 -16      906.31      901.62      7.77 o 
  -2  -2  15      336.76      315.06      4.68 o 
   2   2 -15      697.48      703.19     16.69 o 
   2   2 -14       77.87       71.04      2.27 o 
   2   2 -14      102.60       89.03      7.69 o 
  -2  -2  13        0.81        0.68      4.89 o 
   2   2 -13       14.75       17.48      3.80 o 
  -2  -2  12       49.57       31.78      3.53 o 
  -2  -2  12      547.63      502.40     10.60 o 
  -2  -2  11      247.83      255.57      7.51 o 
  -2  -2  11      445.68      403.99     13.09 o 
  -2  -2  10      352.12      373.76      8.92 o 
  -2  -2  10      835.27      712.92     16.62 o 
   2   2  -9        0.61        3.46      2.23 o 
  -2  -2   9      117.30      104.58      4.81 o 
   2   2  -8      112.72      107.64      6.53 o 
  -2  -2   8      247.09      192.02      4.80 o 
   2   2  -7      225.46      186.49      6.04 o 
  -2  -2   7      265.37      213.35      4.36 o 
   2   2  -6        4.52        3.42      1.81 o 
  -2  -2   6      279.29      258.82      4.73 o 
   2   2  -5      431.89      336.22      7.56 o 
  -2  -2   5      463.97      380.37      5.50 o 
   2   2  -4      293.81      290.65      4.50 o 
  -2  -2   4      450.85      396.73      4.45 o 
  -2  -2   3      145.76      171.88      3.12 o 
  -2  -2   3     1388.41     1456.28      9.33 o 
  -2  -2   2      885.67      877.37      6.88 o 
  -2  -2   2     1355.84     1364.20      9.23 o 
  -2  -2   1      583.43      527.46      5.33 o 
  -2  -2   1      665.08      640.59      6.52 o 
   2   2   0       81.81       83.60      1.99 o 
  -2  -2   0      121.33      121.31      5.88 o 
   2   2   1       40.20       31.48      1.26 o 
   2   2   2       83.05       94.51      2.17 o 
   2   2   3      478.22      455.11      6.07 o 
  -2  -2  -3     1348.99     1362.60     18.65 o 
   2   2   4     1263.92     1225.89     12.37 o 
  -2  -2  -4     1407.22     1470.01     11.47 o 
   2   2   5      159.72      109.91      3.90 o 
  -2  -2  -5      448.59      400.94      6.24 o 
   2   2   6       32.63       24.99      2.82 o 
  -2  -2  -6      457.25      374.90      5.46 o 
   2   2   7      279.47      288.59      7.53 o 
  -2  -2  -7      283.91      264.59      5.65 o 
  -2  -2  -8      262.26      220.58      5.35 o 
   2   2   9      247.49      192.09      5.26 o 
   2   2  10      119.29      106.20      4.23 o 
   2   2  11      837.61      783.65     10.79 o 
   2   2  12      444.89      448.53      8.53 o 
   2   2  13      555.32      515.74      9.42 o 
   2   2  14       14.97       19.80      3.52 o 
  -2  -2 -15      101.72       93.45      3.26 o 
   2   2  16      366.90      406.31      6.64 o 
  -2  -2 -16      697.99      719.87     13.26 o 
  -2  -2 -17      269.40      293.25      5.65 o 
  -2  -2 -17     1160.47     1044.22     22.33 o 
   2   2  18       14.33       15.14      2.56 o 
  -2  -2 -18      273.32      268.87      7.10 o 
  -2  -2 -19      883.70      975.38     10.00 o 
  -2  -2 -19      883.72      931.04     14.90 o 
  -2  -2 -20       83.09       87.62      2.93 o 
  -2  -2 -21       41.71       40.53      2.25 o 
  -2  -2 -22      156.38      167.27      4.89 o 
  -2  -2 -23      244.27      269.34      5.64 o 
  -2  -2 -24        3.48        2.61      2.43 o 
  -2  -2 -25       58.95       62.75      2.32 o 
  -2  -2 -26       11.68       15.60      2.64 o 
   2   3 -25        5.42        4.14      2.26 o 
   2   3 -24       26.37       25.99      2.00 o 
   2   3 -23      294.34      315.57      7.12 o 
   2   3 -22        6.41        6.16      2.14 o 
   2   3 -21        4.36        3.02      2.39 o 
   2   3 -20      105.16       95.98      5.09 o 
   2   3 -19        2.56        1.29      2.58 o 
   2   3 -18        0.07        4.57      2.66 o 
   2   3 -17      624.05      633.46     10.04 o 
   2   3 -17      669.11      686.31     19.07 o 
   2   3 -16        0.35        2.43      2.04 o 
   2   3 -16       21.25       19.70      7.30 o 
   2   3 -15      149.26      150.59      4.53 o 
   2   3 -15      684.24      672.90      9.28 o 
  -2  -3  14     1192.87     1209.15      7.92 o 
   2   3 -13      768.39      691.77      7.30 o 
   2   3 -12        2.34        8.56      4.73 o 
  -2  -3  12        2.98        1.31      3.20 o 
   2   3 -11        0.25        0.34      4.07 o 
  -2  -3  11       88.93       89.89      4.31 o 
   2   3 -10        3.86        5.23      3.40 o 
  -2  -3  10      391.07      367.67      9.27 o 
   2   3  -9       95.16      101.88      6.49 o 
  -2  -3   9      113.00      102.23      3.41 o 
   2   3  -8        3.29       13.69      2.09 o 
  -2  -3   8      404.33      415.26      6.12 o 
   2   3  -7     2058.05     2208.82     28.16 o 
  -2  -3   7     2272.43     2269.58     13.67 o 
  -2  -3   6     3969.94     4112.88     16.45 o 
  -2  -3   5     3982.40     3932.02     17.79 o 
  -2  -3   4      158.94      144.44      7.35 o 
   2   3  -4      204.17      223.80      3.87 o 
  -2  -3   3       35.78       26.64      3.54 o 
  -2  -3   3       88.18       66.59      2.38 o 
   2   3  -2        0.32        0.85      1.11 o 
  -2  -3   2       14.51       18.44      2.25 o 
  -2  -3   1      176.21      179.46      2.76 o 
  -2  -3   1      414.67      386.69     10.27 o 
   2   3   0       12.50       13.05      1.19 o 
  -2  -3   0     2109.77     2109.04     14.61 o 
  -2  -3  -1     2133.16     2099.66     10.30 o 
  -2  -3  -1     2145.45     2086.77     12.59 o 
   2   3   2      242.54      207.61      3.17 o 
  -2  -3  -2      415.79      408.66      7.09 o 
   2   3   3       14.43       18.49      1.55 o 
  -2  -3  -3       14.75       18.09      2.38 o 
   2   3   4       53.30       49.24      2.55 o 
   2   3   4       88.48       67.87      3.01 o 
   2   3   5       46.00       65.64      4.20 o 
   2   3   5      202.27      228.63      4.13 o 
   2   3   6       34.75      127.60      5.45 o 
   2   3   6     3916.56     4011.25     17.39 o 
   2   3   7     3610.37     3998.69     28.34 o 
   2   3   7     4023.61     4113.21     18.63 o 
  -2  -3  -8     2241.48     2262.05     16.62 o 
   2   3   9      411.14      423.81      7.64 o 
   2   3  10      111.70      110.77      4.39 o 
   2   3  11      397.63      359.90      6.44 o 
   2   3  12       90.44       91.56      3.80 o 
   2   3  13        2.96        3.54      3.19 o 
   2   3  14      755.63      715.90      9.77 o 
  -2  -3 -15     1172.81     1209.92     10.09 o 
  -2  -3 -16      690.89      738.94      7.58 o 
  -2  -3 -17       21.60       21.85      3.13 o 
  -2  -3 -18      659.39      675.04      8.43 o 
  -2  -3 -19      130.41      138.49      4.38 o 
  -2  -3 -20       68.09       67.92      5.85 o 
  -2  -3 -20       70.61       75.49      3.54 o 
  -2  -3 -21      292.95      281.97      9.96 o 
  -2  -3 -21      396.34      417.26      6.92 o 
  -2  -3 -22      170.15      195.74      9.06 o 
  -2  -3 -22      174.44      182.88      5.40 o 
  -2  -3 -23       33.83       34.21      4.07 o 
  -2  -3 -23       40.13       36.61      3.73 o 
  -2  -3 -24       35.45       45.27      2.19 o 
  -2  -3 -25       68.27       70.69      3.06 o 
  -2  -3 -26        0.81        0.02      2.61 o 
   2   4 -25       93.82       78.95      3.95 o 
   2   4 -24        1.35       -1.49      1.89 o 
   2   4 -23        5.62       14.49      3.11 o 
   2   4 -22        6.23        6.62      1.89 o 
   2   4 -21       21.25       20.97      2.87 o 
   2   4 -20      383.33      360.61      9.06 o 
  -2  -4  19       22.04       16.47      5.39 o 
   2   4 -19       53.99       47.91      4.61 o 
   2   4 -18      181.34      178.99      6.09 o 
   2   4 -17     3294.54     3497.70     21.21 o 
   2   4 -16      867.41      930.20      8.60 o 
   2   4 -15      251.05      272.91      4.92 o 
   2   4 -14      168.96      174.58      3.56 o 
   2   4 -13      216.26      211.44      3.59 o 
  -2  -4  12      147.12      155.53      3.73 o 
  -2  -4  11      656.12      614.75      8.58 o 
  -2  -4  10      105.29       86.14      3.59 o 
  -2  -4   9      513.55      468.02      7.24 o 
   2   4  -8      218.07      232.22      8.45 o 
  -2  -4   8      275.78      284.75      5.57 o 
   2   4  -7       95.88      105.00      5.85 o 
   2   4  -7      103.94      114.91      3.63 o 
   2   4  -6       98.02       78.40      2.76 o 
  -2  -4   5      129.49      134.16      3.77 o 
  -2  -4   4      215.99      200.68      4.34 o 
  -2  -4   3      901.92      919.60      8.67 o 
  -2  -4   2      886.66      881.93      7.35 o 
  -2  -4   1       21.03       24.30      3.11 o 
  -2  -4   1      172.52      172.70      3.84 o 
   2   4   0      330.51      296.09      5.45 o 
  -2  -4   0      349.84      333.72      4.17 o 
   2   4   1       19.67       19.34      1.75 o 
  -2  -4  -1      344.61      339.54      4.66 o 
  -2  -4  -2      174.76      163.91      3.06 o 
   2   4   3      872.27      875.22      7.68 o 
   2   4   4      914.39      921.64      7.11 o 
   2   4   5      212.94      214.16      3.61 o 
   2   4   6      129.68      143.35      3.17 o 
   2   4   7       96.77       73.72      2.88 o 
   2   4   8      102.46      107.24      3.40 o 
  -2  -4  -9      273.10      274.80      5.43 o 
   2   4  10      522.24      489.31      8.55 o 
   2   4  11      104.15       86.47      4.25 o 
   2   4  12      649.16      640.58     10.40 o 
   2   4  13      144.65      152.76      4.84 o 
   2   4  14      218.98      209.80      4.49 o 
   2   4  15      167.58      169.19      4.22 o 
  -2  -4 -16      246.93      299.94      6.31 o 
  -2  -4 -17      857.36      917.31      9.69 o 
  -2  -4 -18     3294.45     3634.79     19.20 o 
  -2  -4 -19      180.98      195.66      4.70 o 
  -2  -4 -20       54.17       64.99      3.94 o 
  -2  -4 -21      403.15      453.01      8.36 o 
  -2  -4 -22      322.89      352.13      6.92 o 
  -2  -4 -23       11.75       15.27      3.22 o 
  -2  -4 -24       43.34       45.33      3.60 o 
  -2  -4 -24       48.87       53.40      4.54 o 
  -2  -4 -25       15.04       13.18      3.24 o 
  -2  -4 -26        6.50        8.84      2.52 o 
   2   5 -24        0.90       -0.49      2.21 o 
   2   5 -23       19.65       20.60      2.98 o 
   2   5 -22      163.15      184.21      5.73 o 
   2   5 -21       20.87       23.15      3.34 o 
   2   5 -20       63.88       57.95      4.35 o 
   2   5 -19       39.81       48.47      4.49 o 
   2   5 -18       77.45       73.92      3.82 o 
  -2  -5  17      196.15      231.00      5.38 o 
  -2  -5  16       48.28       47.14      3.02 o 
  -2  -5  15      191.00      211.49      4.61 o 
   2   5 -14      360.78      379.19      5.82 o 
   2   5 -13       62.35       62.70      2.76 o 
   2   5 -12       82.88       82.71      2.76 o 
   2   5 -11      203.45      201.01      3.66 o 
  -2  -5  10      473.34      482.37      6.76 o 
   2   5  -9       23.08       26.04      2.30 o 
  -2  -5   8       75.89       84.50      2.73 o 
  -2  -5   7      100.36       97.84      3.27 o 
  -2  -5   6      110.76      115.70      3.37 o 
   2   5  -5      151.97      171.74      3.93 o 
  -2  -5   4     1047.76     1096.51      9.15 o 
  -2  -5   3      600.47      629.38      7.74 o 
  -2  -5   2      288.75      299.16      5.37 o 
  -2  -5   1      202.94      212.49      3.99 o 
  -2  -5   0      955.74      990.85      8.92 o 
   2   5   1      961.35      922.11     10.23 o 
   2   5   2      204.28      190.68      4.64 o 
   2   5   3      285.22      312.11      4.91 o 
  -2  -5  -4      596.42      652.18      7.20 o 
  -2  -5  -5     1051.63     1092.32      9.47 o 
  -2  -5  -6      153.21      185.54      4.17 o 
   2   5   7      108.95      118.06      3.52 o 
   2   5   8      100.66       93.03      3.37 o 
   2   5   9       75.90       71.28      3.23 o 
   2   5  10       23.46       23.56      2.81 o 
   2   5  11      468.93      490.83      9.16 o 
  -2  -5 -12      204.92      188.97      4.62 o 
   2   5  13       84.20       77.14      3.25 o 
   2   5  14       62.45       57.32      2.97 o 
  -2  -5 -15      365.14      346.42      6.17 o 
   2   5  16      191.96      208.73      4.45 o 
   2   5  17       48.82       45.59      3.07 o 
   2   5  18      193.63      237.48      5.22 o 
   2   5  19       77.50       77.70      3.67 o 
  -2  -5 -20       39.15       44.71      3.35 o 
  -2  -5 -21       64.37       60.15      3.32 o 
  -2  -5 -22       20.56       20.18      2.14 o 
  -2  -5 -23      160.50      195.54      4.78 o 
   2   5  24       64.54       68.31      2.61 o 
   2   6 -23       13.71       11.80      3.04 o 
   2   6 -22       20.14       19.87      2.60 o 
   2   6 -21      166.27      196.81      5.77 o 
   2   6 -20       53.73       51.14      3.78 o 
   2   6 -19       65.15       71.91      4.56 o 
   2   6 -18       96.51       95.13      4.47 o 
  -2  -6  17      165.39      218.77      5.55 o 
  -2  -6  16      631.79      878.37      9.50 o 
   2   6 -15      447.98      554.81      7.77 o 
   2   6 -14       91.16      115.57      3.30 o 
  -2  -6  13       95.20       98.86      3.17 o 
   2   6 -12      420.05      467.55      6.31 o 
  -2  -6  11      257.80      321.65      5.30 o 
  -2  -6  10      145.96      149.28      3.72 o 
  -2  -6   9      128.62      156.68      4.27 o 
  -2  -6   8       43.51       46.23      3.09 o 
  -2  -6   7        3.34        4.59      2.24 o 
  -2  -6   6      488.50      494.09      7.23 o 
   2   6  -5      331.26      330.73      5.63 o 
  -2  -6   4       21.21       19.77      2.10 o 
  -2  -6   3      120.46      107.34      3.39 o 
   2   6  -2      628.23      678.89      8.59 o 
  -2  -6   1      677.11      741.32      8.89 o 
  -2  -6   0      128.83      136.90      4.06 o 
   2   6   1      127.17      158.04      6.01 o 
  -2  -6  -2      671.38      758.15     12.52 o 
   2   6   3      636.90      579.93     11.86 o 
  -2  -6  -4      119.91      112.57      5.05 o 
  -2  -6  -5       20.85       15.37      2.74 o 
  -2  -6  -6      326.41      298.36      6.47 o 
  -2  -6  -7      496.85      419.15      8.96 o 
  -2  -6  -8        3.33        3.10      3.67 o 
  -2  -6  -9       43.29       42.63      3.48 o 
   2   6  10      126.90      149.65      3.45 o 
   2   6  11      148.26      129.98      4.00 o 
   2   6  12      255.20      289.60      5.34 o 
   2   6  13      425.18      393.01      6.77 o 
   2   6  14       94.33       93.23      3.31 o 
   2   6  15       89.63      106.49      3.71 o 
   2   6  16      443.04      553.95      8.80 o 
   2   6  17      621.63      837.60     10.61 o 
  -2  -6 -18      162.68      200.52      5.28 o 
  -2  -6 -19       98.05       91.79      4.41 o 
  -2  -6 -20       64.93       63.72      4.02 o 
  -2  -6 -21       54.29       53.93      3.24 o 
  -2  -6 -22      165.50      194.59      4.03 o 
  -2  -6 -23       20.13       15.96      2.13 o 
  -2  -6 -24       13.91        5.96      2.66 o 
   2   7 -22        2.26        0.52      2.26 o 
   2   7 -21      116.05       91.74      4.12 o 
   2   7 -20       13.06       14.76      2.49 o 
   2   7 -19      108.24      131.00      4.95 o 
   2   7 -18      189.59      162.31      5.69 o 
   2   7 -17       87.45      118.69      4.44 o 
   2   7 -16       13.16       20.05      2.73 o 
  -2  -7  15      225.55      249.21      5.16 o 
   2   7 -14      591.98      561.63      7.84 o 
   2   7 -13      674.98      813.18      8.35 o 
  -2  -7  12       78.73       78.62      3.22 o 
   2   7 -11      357.05      421.50      7.78 o 
  -2  -7  10       66.89       69.53      3.73 o 
  -2  -7   9      201.02      217.34      4.94 o 
   2   7  -8       51.20       57.63      2.79 o 
  -2  -7   7      148.77      156.18      3.82 o 
   2   7  -6       89.96      106.50      3.52 o 
   2   7  -5      273.39      300.93      6.33 o 
   2   7  -4      334.96      366.58      8.07 o 
   2   7  -3      114.84      119.77      4.83 o 
  -2  -7   2      161.12      158.99      5.48 o 
  -2  -7   1      323.79      323.97      9.02 o 
   2   7   0      353.06      358.51      9.48 o 
   2   7   1      352.79      373.62      9.66 o 
   2   7   2      318.82      327.48      9.03 o 
   2   7   3      159.45      176.40      6.75 o 
   2   7   4      116.24      117.98      5.61 o 
   2   7   5      332.04      385.36      9.68 o 
   2   7   6      272.43      307.35      6.49 o 
   2   7   7       90.80       98.32      3.05 o 
  -2  -7  -8      147.71      158.45      3.36 o 
   2   7   9       50.35       53.15      2.86 o 
   2   7  10      204.23      197.80      5.09 o 
   2   7  11       65.80       69.58      3.35 o 
   2   7  12      353.85      367.84      7.15 o 
   2   7  13       79.51       67.92      3.45 o 
  -2  -7 -14      667.45      737.58     11.17 o 
  -2  -7 -15      601.85      535.61     11.97 o 
   2   7  16      226.40      229.94      6.68 o 
  -2  -7 -17       13.08       16.22      2.71 o 
  -2  -7 -18       86.38      106.95      3.31 o 
  -2  -7 -19      192.67      187.68      4.88 o 
  -2  -7 -20      107.26      123.51      3.66 o 
  -2  -7 -21       12.98       13.37      1.73 o 
  -2  -7 -22      117.94      106.09      4.08 o 
  -2  -7 -23        2.29        2.34      2.13 o 
   2   8 -21      157.70       82.84      4.66 o 
   2   8 -20        3.52        5.43      2.31 o 
   2   8 -19        4.48        7.81      2.23 o 
   2   8 -18        5.09        8.74      1.98 o 
   2   8 -17       31.62       41.91      2.59 o 
   2   8 -16       15.23       18.89      2.32 o 
   2   8 -15       55.79       52.80      3.57 o 
   2   8 -14       97.97       93.17      3.82 o 
   2   8 -13       95.09       91.26      3.25 o 
  -2  -8  12        5.35        8.62      2.31 o 
   2   8 -11      243.11      265.20      7.93 o 
  -2  -8  10      147.39      146.01      5.66 o 
  -2  -8   9       22.70       16.42      3.87 o 
   2   8  -8       69.65       86.20      5.84 o 
  -2  -8   7      392.24      459.66      9.55 o 
   2   8  -6      372.88      398.91      6.73 o 
   2   8  -5      744.76      794.37      7.56 o 
  -2  -8   4     1283.99     1400.52      8.72 o 
   2   8  -3     1116.76     1276.45      8.73 o 
  -2  -8   2      841.58      920.25      8.02 o 
  -2  -8   1      662.64      753.78      7.84 o 
  -2  -8   0       80.89       82.22      2.55 o 
  -2  -8  -1       81.60       81.16      2.39 o 
   2   8   2      667.60      798.24      6.82 o 
  -2  -8  -3      827.46      991.66      8.13 o 
   2   8   4     1127.01     1344.98      9.50 o 
   2   8   5     1305.58     1469.13      9.97 o 
  -2  -8  -6      756.14      808.47      7.44 o 
  -2  -8  -7      369.71      432.48      5.86 o 
  -2  -8  -8      397.10      431.60      6.36 o 
   2   8   9       68.52       95.65      3.26 o 
  -2  -8 -10       22.96       20.85      2.36 o 
   2   8  11      146.51      151.19      4.44 o 
  -2  -8 -12      244.95      248.84      5.51 o 
   2   8  13        5.40        5.77      2.67 o 
  -2  -8 -14       94.07       92.77      3.40 o 
   2   8  15       99.51      101.20      3.89 o 
   2   8  16       56.02       54.99      2.88 o 
  -2  -8 -17       15.00       15.25      1.75 o 
  -2  -8 -18       31.14       38.21      1.96 o 
  -2  -8 -19        5.02        7.29      1.53 o 
  -2  -8 -20        4.42        7.30      1.79 o 
  -2  -8 -21        3.56        2.53      1.55 o 
   2   8  22      160.39      143.56      3.04 o 
   2   9 -19       12.84       15.24      2.74 o 
   2   9 -18       62.66       64.88      2.06 o 
   2   9 -17        8.45        8.69      1.68 o 
   2   9 -16       27.02       25.96      2.30 o 
   2   9 -15       44.36       44.23      2.70 o 
   2   9 -14      227.44      242.39      5.40 o 
   2   9 -13       18.68       19.42      2.26 o 
   2   9 -12      160.83      163.98      4.32 o 
   2   9 -11        4.44        2.11      1.95 o 
  -2  -9  10      411.26      449.69      8.61 o 
   2   9  -9      248.57      268.27      8.35 o 
   2   9  -8      216.24      238.65      8.13 o 
  -2  -9   7      155.27      184.05      5.71 o 
  -2  -9   6      145.45      145.46      4.46 o 
  -2  -9   5      464.60      500.69      7.98 o 
  -2  -9   4      112.34      113.50      3.59 o 
  -2  -9   3      118.22      139.19      3.57 o 
  -2  -9   2      623.88      660.83      6.36 o 
   2   9  -1      588.97      641.08      6.82 o 
  -2  -9   0       87.87       90.27      3.00 o 
  -2  -9  -1       88.55       90.41      3.12 o 
  -2  -9  -2      579.91      680.83      8.10 o 
  -2  -9  -3      617.34      718.52      8.36 o 
  -2  -9  -4      116.83      144.47      3.90 o 
  -2  -9  -5      114.19      116.84      3.59 o 
  -2  -9  -6      458.26      500.99      7.73 o 
  -2  -9  -7      143.30      148.16      4.37 o 
  -2  -9  -8      157.60      152.48      4.42 o 
  -2  -9  -9      219.92      218.46      5.14 o 
  -2  -9 -10      246.20      269.07      5.55 o 
  -2  -9 -11      411.36      436.51      8.06 o 
  -2  -9 -12        4.51        2.71      2.44 o 
   2   9  13      163.58      145.65      5.59 o 
   2   9  14       18.65       14.56      2.48 o 
  -2  -9 -15      224.03      261.06      5.36 o 
  -2  -9 -16       44.71       48.67      2.14 o 
  -2  -9 -17       27.47       25.28      1.67 o 
  -2  -9 -18        8.47        7.82      1.47 o 
   2   9  19       63.14       65.74      2.04 o 
   2   9  20       12.96       14.43      1.37 o 
   2   9  21      223.38      162.61      3.84 o 
   2  10 -17       34.77       36.38      2.05 o 
  -2 -10  16       25.57       35.95      1.80 o 
  -2 -10  15        6.47        5.09      1.61 o 
   2  10 -14      113.03      125.50      4.38 o 
   2  10 -13       18.35       21.81      1.83 o 
  -2 -10  12      105.08      121.96      3.41 o 
   2  10 -11      225.99      248.08      4.93 o 
   2  10 -10        7.07        9.02      1.82 o 
  -2 -10   9       34.25       38.18      3.58 o 
  -2 -10   8       80.85       80.20      3.79 o 
  -2 -10   7       10.82       12.98      2.57 o 
  -2 -10   6      544.71      620.87     10.11 o 
  -2 -10   5      187.84      192.72      5.06 o 
  -2 -10   4      116.27      136.02      3.88 o 
  -2 -10   3      267.29      311.15      4.74 o 
  -2 -10   2      129.68      131.76      3.22 o 
   2  10  -1       78.94       77.45      2.60 o 
   2  10   0       77.64       85.12      2.69 o 
   2  10   1       78.45       89.46      3.29 o 
  -2 -10  -2       80.27       82.22      3.30 o 
  -2 -10  -3      128.31      140.95      4.18 o 
  -2 -10  -4      263.58      334.24      6.17 o 
  -2 -10  -5      117.51      139.33      3.83 o 
  -2 -10  -6      188.74      188.49      4.77 o 
   2  10   7      552.39      581.55      8.03 o 
   2  10   8       10.94       12.79      1.93 o 
  -2 -10  -9       81.47       77.82      3.13 o 
  -2 -10 -10       33.79       37.35      2.76 o 
   2  10  11        7.15        5.62      2.19 o 
  -2 -10 -12      222.43      270.75      5.82 o 
  -2 -10 -13      106.45      112.21      3.67 o 
  -2 -10 -14       18.17       16.17      2.19 o 
   2  10  15      114.83      104.65      3.19 o 
  -2 -10 -16        6.38        7.36      1.54 o 
   2  10  17       25.28       30.92      1.54 o 
   2  10  18       34.57       30.50      1.87 o 
  -2 -10 -19       69.91       65.75      2.60 o 
  -2 -11  15        1.54        2.27      1.55 o 
  -2 -11  14       10.23       11.58      1.65 o 
   2  11 -13       40.78       44.07      1.75 o 
   2  11 -12       17.39       20.15      1.57 o 
  -2 -11  11       74.17       71.49      2.19 o 
  -2 -11  10       41.19       33.94      1.73 o 
  -2 -11   9       55.29       61.89      2.29 o 
  -2 -11   8      110.07      129.12      2.91 o 
  -2 -11   7       10.10        9.35      1.82 o 
  -2 -11   6       16.24       13.56      1.87 o 
  -2 -11   5      341.90      355.73      6.41 o 
  -2 -11   4      136.30      135.95      4.20 o 
   2  11  -3      100.06       90.93      2.98 o 
  -2 -11   2       27.73       23.22      1.97 o 
   2  11  -1       26.15       24.71      1.88 o 
   2  11   0       83.36       86.76      2.75 o 
  -2 -11  -1       82.43       90.05      2.59 o 
   2  11   2       25.71       24.41      1.93 o 
  -2 -11  -3       27.39       24.76      2.25 o 
  -2 -11  -4       99.74       89.99      3.92 o 
  -2 -11  -5      136.53      130.79      4.58 o 
   2  11   6      338.06      369.26      7.33 o 
  -2 -11  -7       15.97       16.02      2.15 o 
  -2 -11  -8       10.26       12.54      2.21 o 
   2  11   9      111.94      106.35      3.70 o 
   2  11  10       55.94       55.52      3.20 o 
   2  11  11       40.52       34.66      2.64 o 
   2  11  12       72.93       60.31      2.63 o 
   2  11  13       17.60       17.30      2.08 o 
  -2 -11 -14       40.87       32.12      2.11 o 
  -2 -11 -15       10.16        6.42      1.77 o 
  -2 -11 -16        1.52        1.75      1.98 o 
  -2 -12  12       21.55       17.39      1.54 o 
   2  12 -11       48.58       62.47      2.17 o 
   2  12 -10        1.85        1.98      1.37 o 
  -2 -12   9       11.34       12.03      1.34 o 
  -2 -12   8      118.81      114.01      2.94 o 
   2  12  -7        8.81       11.24      1.33 o 
  -2 -12   6       10.88       12.85      1.37 o 
  -2 -12   5      115.93      118.64      3.90 o 
  -2 -12   4        7.29        8.69      1.76 o 
  -2 -12   3        5.11        6.23      1.69 o 
  -2 -12   2       54.36       51.62      2.21 o 
  -2 -12   1       77.99       78.87      2.73 o 
  -2 -12   0       10.01       10.26      1.68 o 
  -2 -12  -1        9.93       10.32      1.52 o 
  -2 -12  -2       78.37       73.76      2.69 o 
  -2 -12  -3       53.54       54.70      2.66 o 
  -2 -12  -4        5.17        3.34      1.77 o 
   2  12   5        7.27        9.25      1.86 o 
   2  12   6      116.27      111.87      3.86 o 
   2  12   7       11.05       13.09      2.03 o 
   2  12   8        8.80        7.44      2.04 o 
   2  12   9      117.28      103.23      4.21 o 
   2  12  10       11.48        9.76      1.97 o 
   2  12  11        1.88       -0.35      2.59 o 
  -2 -12 -12       49.41       36.99      2.07 o 
  -2 -12 -13       21.19       15.08      2.46 o 
   2  13  -8       21.01       18.33      1.55 o 
   2  13  -7        6.87        1.03      2.30 o 
  -2 -13   6       21.67        7.48      1.34 o 
  -2 -13   5        7.89        6.30      1.60 o 
  -2 -13   4        3.39        1.50      1.44 o 
   2  13  -3        4.33        4.65      1.60 o 
  -2 -13   2       65.30       64.13      2.48 o 
   2  13  -1        1.05        1.99      1.97 o 
  -2 -13   0       37.72       40.19      2.11 o 
  -2 -13  -1       38.26       33.37      1.81 o 
   2  13   2        1.03        3.47      2.21 o 
  -2 -13  -3       66.08       52.78      3.18 o 
   2  13   4        4.26        4.15      2.22 o 
  -2 -13  -5        3.38        3.55      2.09 o 
   2  13   6        7.87        7.56      2.29 o 
   2  13   7       21.30       12.65      2.33 o 
   2  13   8        6.77        3.70      2.16 o 
  -2 -13  -9       21.28       21.27      3.02 o 
  -3  10   8       79.80       16.10      2.18 o 
  -3  10   7        0.44        0.09      2.25 o 
   3 -10  -7       20.00        5.45      2.77 o 
  -3  10   6       22.71        8.57      1.29 o 
  -3  10   5      114.73       82.11      2.23 o 
   3 -10  -5      124.09       55.46      3.92 o 
  -3  10   4      136.78      124.46      2.81 o 
   3 -10  -4      137.53       71.66      4.33 o 
  -3  10   3        5.35        5.10      1.73 o 
   3 -10  -3       22.71        7.69      2.33 o 
  -3  10   2       12.03       16.17      1.54 o 
   3 -10  -2      111.69       64.12      4.08 o 
  -3  10   1        0.16        1.60      1.83 o 
   3 -10  -1       14.26       10.23      2.02 o 
  -3  10   0       20.61       21.66      2.21 o 
   3 -10   0       72.92       66.68      2.36 o 
  -3  10  -1       53.21       62.37      4.13 o 
   3 -10   1       73.46       57.55      3.04 o 
  -3  10  -2       14.34       19.33      2.78 o 
  -3  10  -3      101.36      107.31      5.04 o 
  -3  10  -4       17.65       18.50      2.59 o 
   3 -10   4       22.92       27.64      3.51 o 
  -3  10  -5        0.76        8.66      2.21 o 
   3 -10   5      135.25      169.54      5.88 o 
  -3  10  -6        9.51       16.68      2.21 o 
   3 -10   6      122.32      128.19      5.16 o 
  -3  10  -7       14.22       14.83      2.06 o 
   3 -10   7       36.54       38.25      3.11 o 
   3 -10   8       20.32       18.07      3.01 o 
  -3   9  12        8.53        4.52      1.46 o 
  -3   9  11       92.11       58.31      2.58 o 
  -3   9  10       10.24        8.17      1.39 o 
   3  -9 -10       12.79       18.68      3.66 o 
  -3   9   9        9.46       10.19      1.86 o 
   3  -9  -9        9.93       13.68      3.28 o 
  -3   9   8        3.46        4.62      1.81 o 
   3  -9  -8       75.23       34.26      4.18 o 
  -3   9   7        2.26        2.46      1.62 o 
   3  -9  -7        3.65        2.56      3.54 o 
  -3   9   6       39.03       43.44      2.25 o 
   3  -9  -6       78.46       64.29      4.95 o 
  -3   9   5      155.05      160.28      4.02 o 
   3  -9  -5      156.32      165.98      7.55 o 
  -3   9   4       56.51       59.34      3.48 o 
   3  -9  -4      105.47       91.44      4.05 o 
  -3   9   3        4.04        0.69      2.14 o 
   3  -9  -3        4.23        6.38      2.41 o 
  -3   9   2        1.94        8.69      2.18 o 
   3  -9  -2      102.56       91.91      6.14 o 
  -3   9   1       24.86       31.27      2.73 o 
   3  -9  -1       24.92       21.76      4.49 o 
  -3   9   0        6.18        8.41      2.29 o 
   3  -9   0       23.44       20.34      3.14 o 
  -3   9  -1       17.56       21.58      2.13 o 
   3  -9   1       23.64       25.79      2.37 o 
  -3   9  -2        0.06        1.26      2.08 o 
   3  -9   2       24.50       31.33      2.68 o 
  -3   9  -3      102.34      129.26      4.48 o 
   3  -9   3      104.25      106.95      3.41 o 
  -3   9  -4        0.19       -0.15      1.57 o 
   3  -9   4        4.17        8.57      2.45 o 
  -3   9  -5       49.80       71.05      2.31 o 
   3  -9   5      105.36      137.68      4.13 o 
  -3   9  -6        1.29       15.44      1.57 o 
   3  -9   6      153.73      224.29      4.99 o 
  -3   9  -7       40.10       61.77      3.05 o 
   3  -9   7       78.48      126.59      3.78 o 
  -3   9  -8        1.41        1.40      1.95 o 
   3  -9   8        3.63        6.49      2.22 o 
  -3   9  -9       73.00       84.06      3.10 o 
   3  -9   9       76.40       92.67      3.89 o 
  -3   9 -10        0.48        3.91      1.51 o 
   3  -9  10        9.78       11.15      3.41 o 
   3  -9  11        2.60        6.88      1.62 o 
   3  -9  11       12.66       10.32      3.22 o 
   3  -9  12        0.14       13.70      1.25 o 
  -3   8  14       33.54       27.08      1.66 o 
  -3   8  13       29.16       28.25      1.47 o 
  -3   8  12       34.08       31.46      1.92 o 
   3  -8 -12       34.10       43.00      4.17 o 
  -3   8  11        0.64        4.42      1.52 o 
   3  -8 -11      123.23       38.42      3.16 o 
  -3   8  10       22.09       20.51      2.49 o 
   3  -8 -10       71.42       33.40      3.18 o 
  -3   8   9       45.40       35.83      2.92 o 
   3  -8  -9       53.31       37.07      3.44 o 
  -3   8   8       23.23       27.68      2.86 o 
  -3   8   8       23.82       21.16      2.90 o 
  -3   8   7       15.80       19.48      2.43 o 
   3  -8  -7       15.84       12.97      3.38 o 
  -3   8   6        7.21        7.56      2.55 o 
   3  -8  -6        7.56        5.43      4.13 o 
  -3   8   5       17.54       19.14      4.34 o 
   3  -8  -5       50.73       48.65      3.78 o 
  -3   8   4       66.53       69.60      6.30 o 
   3  -8  -4       78.42       90.20      7.01 o 
  -3   8   3       30.10       33.75      5.21 o 
   3  -8  -3       41.89       49.69      5.97 o 
  -3   8   2       15.98       21.43      4.73 o 
   3  -8  -2       37.81       39.48      3.21 o 
  -3   8   1        5.82        7.62      2.76 o 
   3  -8  -1       76.43       85.74      3.98 o 
  -3   8   0       19.88       16.79      3.07 o 
  -3   8   0       25.93       23.37      2.28 o 
  -3   8  -1        6.16        4.48      3.07 o 
   3  -8   1       25.70       28.34      2.42 o 
  -3   8  -2       71.82       89.06      6.20 o 
   3  -8   2       77.54      102.31      3.47 o 
  -3   8  -3       22.20       26.79      3.81 o 
   3  -8   3       37.92       39.17      2.50 o 
  -3   8  -4       11.99       15.91      2.48 o 
   3  -8   4       41.59       56.34      2.94 o 
  -3   8  -5       12.10       13.29      2.39 o 
   3  -8   5       77.50      115.60      3.76 o 
  -3   8  -6       33.76       43.16      3.25 o 
   3  -8   6       51.01       59.83      2.89 o 
  -3   8  -7        0.36       -0.39      2.13 o 
   3  -8   7        7.45       11.50      2.32 o 
  -3   8  -8        0.05        4.16      1.87 o 
   3  -8   8       15.58       23.33      2.63 o 
  -3   8  -9        0.60        3.97      1.87 o 
   3  -8   9       23.44       40.55      2.85 o 
  -3   8 -10        8.05       16.97      2.20 o 
   3  -8  10       52.68       78.66      3.41 o 
  -3   8 -11       50.18       68.20      3.27 o 
   3  -8  11       71.90       88.72      3.36 o 
   3  -8  12      124.69      140.89      4.39 o 
   3  -8  12      125.31      143.77      7.16 o 
   3  -8  13        0.02        9.76      1.92 o 
   3  -8  13       33.53       44.86      4.28 o 
   3  -8  14       11.31       20.09      1.82 o 
   3  -8  15       22.32       35.00      1.88 o 
  -3   7  17        7.77        7.53      1.81 o 
  -3   7  16       75.84       78.24      2.18 o 
  -3   7  15       19.25       22.80      1.64 o 
  -3   7  14       39.37       43.19      2.94 o 
   3  -7 -14       52.97       49.74      2.73 o 
  -3   7  13        0.00        2.55      3.22 o 
   3  -7 -13        0.35       -0.84      2.16 o 
  -3   7  12       96.29      114.55      7.43 o 
   3  -7 -12      232.46      178.00      4.04 o 
  -3   7  11        0.49        0.87      2.22 o 
   3  -7 -11       46.75       30.26      3.51 o 
  -3   7  10        2.62        1.72      2.92 o 
   3  -7 -10       11.13        6.65      2.75 o 
  -3   7   9       18.97       18.78      3.17 o 
   3  -7  -9       55.66       45.75      3.37 o 
  -3   7   8        0.41        1.07      2.82 o 
   3  -7  -8       12.81        7.18      3.00 o 
  -3   7   7        9.51       10.14      2.38 o 
   3  -7  -7       11.47       11.74      3.07 o 
  -3   7   6      102.38      112.01      5.81 o 
   3  -7  -6      120.95      117.47      3.91 o 
  -3   7   5        7.44        7.92      3.16 o 
   3  -7  -5       32.56       28.54      3.50 o 
  -3   7   4        0.72        2.70      2.93 o 
   3  -7  -4       33.26       36.06      2.97 o 
  -3   7   3       30.44       38.94      4.32 o 
   3  -7  -3      135.43      126.00      4.18 o 
  -3   7   2       95.09      118.52      4.51 o 
   3  -7  -2       97.07      120.49      4.59 o 
  -3   7   1      132.25      151.05      5.07 o 
   3  -7  -1      151.54      175.96      5.06 o 
  -3   7   0        9.37       13.48      2.69 o 
   3  -7   0      113.54      138.98      4.54 o 
  -3   7  -1      105.95      128.66      4.73 o 
   3  -7   1      115.16      144.77      4.77 o 
  -3   7  -2       19.62       18.11      4.14 o 
   3  -7   2      149.64      182.67      5.04 o 
  -3   7  -3        2.01        1.69      4.03 o 
   3  -7   3       95.50      146.99      4.08 o 
  -3   7  -4      106.79       50.24      4.32 o 
  -3   7  -4      136.72      161.06      4.23 o 
  -3   7  -5       33.09       45.99      5.44 o 
  -3   7  -5       33.81       37.31      2.70 o 
  -3   7  -6       25.54       27.37      4.55 o 
  -3   7  -6       32.86       28.62      2.31 o 
  -3   7  -7       18.89       29.00      4.51 o 
  -3   7  -7      119.55      122.83      3.76 o 
  -3   7  -8        1.99        2.21      2.50 o 
   3  -7   8       11.34       12.65      2.69 o 
  -3   7  -9       12.61       14.13      2.57 o 
   3  -7   9       13.01        3.86      3.19 o 
  -3   7 -10       37.31       49.49      3.45 o 
   3  -7  10       55.96       51.18      3.44 o 
  -3   7 -11        8.66        9.83      2.10 o 
   3  -7  11       11.23        9.80      3.64 o 
  -3   7 -12       47.05       77.13      5.67 o 
   3  -7  12       47.53       53.08      4.25 o 
  -3   7 -13      138.50      212.88      8.48 o 
   3  -7  13      233.17      222.64      5.38 o 
   3  -7  14        0.36        1.62      2.62 o 
   3  -7  14        0.36       -2.82      3.09 o 
   3  -7  15       13.84       16.75      1.69 o 
   3  -7  16       10.95       11.61      1.58 o 
  -3   7 -17       27.44       17.55      1.79 o 
   3  -7  18       53.02       65.11      3.14 o 
  -3   6  19       23.77       26.69      1.90 o 
  -3   6  18       68.34       62.37      2.42 o 
  -3   6  17       36.39       30.54      1.82 o 
  -3   6  16       26.92       27.20      2.14 o 
   3  -6 -16       32.84       27.33      2.97 o 
  -3   6  15       32.57       32.97      4.66 o 
   3  -6 -15       61.96       56.43      2.71 o 
  -3   6  14      160.96      191.54      6.64 o 
   3  -6 -14      238.60      263.57      4.42 o 
  -3   6  13        6.04       12.46      3.34 o 
   3  -6 -13       54.90       48.05      2.53 o 
  -3   6  12       40.01       44.00      3.19 o 
   3  -6 -12      101.98       87.52      3.13 o 
  -3   6  11       40.38       44.88      3.82 o 
  -3   6  11      132.08      110.23      3.77 o 
  -3   6  10       34.00       35.62      5.02 o 
  -3   6  10      178.71      157.21      4.08 o 
  -3   6   9        9.51       12.26      4.67 o 
   3  -6  -9       61.53       49.77      2.87 o 
  -3   6   8      136.83      161.72      9.40 o 
  -3   6   8      193.75      204.19      4.66 o 
  -3   6   7      100.14       98.13      3.26 o 
   3  -6  -6       17.15       19.45      2.82 o 
  -3   6   5      193.74      232.81      4.64 o 
  -3   6   4      182.12      200.80      4.32 o 
  -3   6   3       43.89       30.25      5.49 o 
  -3   6   3       83.52       92.14      3.02 o 
  -3   6   2       20.80       11.34      5.27 o 
   3  -6  -2       63.25       74.38      3.11 o 
  -3   6   1        2.24        2.02      4.81 o 
   3  -6  -1       30.41       40.99      2.68 o 
  -3   6   0      473.88      644.50     17.69 o 
   3  -6   0      641.28      773.92      7.75 o 
  -3   6  -1      170.26      285.15     11.70 o 
   3  -6   1      636.17      881.25      7.87 o 
   3  -6   2       30.85       34.11      2.55 o 
   3  -6   3       63.63       69.84      2.91 o 
  -3   6  -4       83.46       77.12      3.53 o 
   3  -6   5      184.47      198.48      5.03 o 
   3  -6   6      193.08      269.68      5.42 o 
  -3   6  -7       17.06       19.70      2.42 o 
  -3   6  -8       99.58      126.82      3.49 o 
  -3   6  -9      192.42      265.99      4.74 o 
   3  -6  10       62.26       67.18      3.14 o 
   3  -6  11      180.61      220.04      5.29 o 
   3  -6  12      132.97      166.65      4.60 o 
  -3   6 -13      102.37      123.64      3.85 o 
  -3   6 -14       49.70       72.73      5.44 o 
   3  -6  14       55.63       65.25      3.56 o 
  -3   6 -15       78.97      127.96      6.53 o 
   3  -6  15      237.22      292.60      7.65 o 
   3  -6  16       61.92       66.31      3.94 o 
   3  -6  17       32.49       27.09      2.97 o 
   3  -6  18        0.47        1.25      1.91 o 
  -3   6 -18       36.24       52.92      4.34 o 
  -3   6 -19       47.72       46.62      1.69 o 
   3  -5 -20       82.19       72.74      2.94 o 
  -3   5  19       40.02       34.31      2.08 o 
  -3   5  18        8.92       14.69      3.15 o 
   3  -5 -18       23.28       25.69      4.61 o 
  -3   5  17      220.98      242.76      6.47 o 
   3  -5 -17      263.36      288.00      6.11 o 
  -3   5  16       24.73       25.09      2.37 o 
   3  -5 -16      208.80      181.31      6.09 o 
  -3   5  15       99.78       99.62      7.66 o 
  -3   5  15      134.33      137.14      4.00 o 
  -3   5  14      144.48      159.46      4.20 o 
  -3   5  13       97.48      100.62      6.70 o 
  -3   5  13      121.08      110.98      3.76 o 
  -3   5  12      131.25      116.75      7.51 o 
  -3   5  12      222.62      208.20      4.99 o 
  -3   5  11      659.37      748.94      8.67 o 
   3  -5 -10      893.13      968.34      9.97 o 
   3  -5  -9      241.55      239.81      5.60 o 
  -3   5   8       64.48       61.10      4.17 o 
  -3   5   7      557.35      704.09      9.92 o 
   3  -5  -6      168.31      203.17      5.33 o 
  -3   5   5      248.48      281.77      5.50 o 
  -3   5   4      125.22      157.64      4.08 o 
   3  -5  -3       26.45       29.92      2.60 o 
   3  -5  -2      182.16      227.29      4.62 o 
  -3   5   1      880.09     1047.22      8.67 o 
   3  -5   0      180.44      248.28      4.37 o 
   3  -5   1      183.52      194.01      6.38 o 
  -3   5  -2      872.02     1210.88     11.00 o 
   3  -5   3      179.60      241.52      4.78 o 
   3  -5   4       26.64       30.98      2.80 o 
   3  -5   5      127.34      145.46      3.88 o 
  -3   5  -6      244.46      344.94      5.06 o 
  -3   5  -7      171.18      196.01      4.43 o 
  -3   5  -8      548.43      818.33      8.82 o 
  -3   5  -9       65.28       81.54      4.07 o 
  -3   5 -10      245.54      302.19      6.70 o 
   3  -5  11      888.60     1190.77     10.85 o 
   3  -5  12      648.84      946.16      9.58 o 
  -3   5 -13      221.98      287.70      5.96 o 
  -3   5 -14      119.85      148.31      5.06 o 
  -3   5 -15      142.46      190.07      5.20 o 
  -3   5 -16       35.14       42.76      4.23 o 
  -3   5 -16      133.24      156.17      5.49 o 
  -3   5 -17      211.53      297.87     11.13 o 
   3  -5  18      260.37      356.95      7.65 o 
   3  -5  19       23.37       29.20      2.78 o 
  -3   5 -20       54.11       49.85      2.41 o 
  -3   5 -21        3.92        8.81      2.05 o 
   3  -4 -21       14.67        9.58      1.77 o 
  -3   4  20      118.89      105.46      4.81 o 
   3  -4 -20      154.60      163.00      7.04 o 
  -3   4  19       63.05       56.55      3.20 o 
   3  -4 -19      198.40      162.99      7.88 o 
  -3   4  18       41.84       43.45      3.43 o 
   3  -4 -18       51.08       59.26      3.87 o 
   3  -4 -17       58.07       56.91      3.46 o 
   3  -4 -16       30.46       26.39      3.10 o 
   3  -4 -15      244.86      276.11      5.73 o 
   3  -4 -14       56.92       57.50      2.94 o 
  -3   4  13       26.49       20.07      2.22 o 
   3  -4 -12       28.45       21.72      2.44 o 
  -3   4  11       30.93       27.00      2.41 o 
  -3   4  10      229.50      246.51      4.71 o 
  -3   4   9     1346.07     1387.55     10.76 o 
  -3   4   8     1074.85     1156.25     10.61 o 
   3  -4  -7      345.23      422.76      6.23 o 
   3  -4  -6      380.07      441.46      5.92 o 
   3  -4  -5      484.10      581.17      7.54 o 
   3  -4  -4       83.69      102.46      3.41 o 
   3  -4  -3       53.82       57.47      2.77 o 
   3  -4  -2        9.29       15.55      2.39 o 
  -3   4   1      535.20      608.35      5.86 o 
   3  -4   0      152.71      189.43      3.75 o 
  -3   4  -1      154.39      155.78      3.97 o 
  -3   4  -2      529.02      753.82      7.46 o 
   3  -4   3        9.40       13.25      2.78 o 
  -3   4  -4       54.72       44.76      2.97 o 
  -3   4  -5       85.10       86.63      3.35 o 
  -3   4  -6      492.22      545.82      6.48 o 
  -3   4  -7      378.61      531.32      6.19 o 
   3  -4   8      345.70      440.51      6.36 o 
   3  -4   9     1086.28     1272.88     11.01 o 
  -3   4 -10     1354.96     1657.99     13.41 o 
   3  -4  11      225.82      310.36      5.77 o 
   3  -4  12       31.33       32.38      2.88 o 
   3  -4  13       28.45       35.10      2.89 o 
   3  -4  14       26.78       30.46      2.97 o 
  -3   4 -15       57.52       81.91      4.02 o 
  -3   4 -16      242.77      333.37      6.71 o 
  -3   4 -17       30.90       32.51      3.27 o 
  -3   4 -18       59.06       69.12      4.28 o 
  -3   4 -19       50.53       73.54      5.67 o 
  -3   4 -20      199.65      265.25      9.08 o 
  -3   4 -21      153.21      158.17      6.26 o 
  -3   4 -22        9.76        6.46      2.45 o 
  -3   4 -22       24.19       31.47      2.87 o 
   3  -3 -22       59.36       53.60      3.81 o 
  -3   3  21       35.96       27.68      3.14 o 
   3  -3 -21       40.42       31.21      2.61 o 
  -3   3  20        5.42        6.16      2.50 o 
   3  -3 -20       41.54       37.94      5.10 o 
   3  -3 -19      175.10      199.46      6.52 o 
   3  -3 -18      117.48      111.01      4.28 o 
  -3   3  17       67.09       69.50      3.89 o 
   3  -3 -16       51.17       56.25      3.90 o 
   3  -3 -15       14.95       14.60      2.64 o 
  -3   3  14        4.72        4.32      2.61 o 
  -3   3  13       47.52       43.69      2.57 o 
  -3   3  12      312.67      352.07      5.18 o 
  -3   3  11      211.12      187.49      3.76 o 
   3  -3 -10      271.79      271.71      5.04 o 
  -3   3   9      378.37      411.81      7.02 o 
  -3   3   8      472.22      493.44      6.46 o 
  -3   3   7      157.65      181.40      3.66 o 
   3  -3  -6      438.29      494.37      6.71 o 
  -3   3   5      303.33      355.45      4.63 o 
  -3   3   4      177.57      203.25      3.53 o 
   3  -3  -3      190.32      254.63      4.49 o 
   3  -3  -2      421.31      414.03      6.68 o 
   3  -3  -1       45.99       44.91      3.30 o 
   3  -3   0       28.61       36.61      3.12 o 
  -3   3  -1       29.00       32.19      4.06 o 
   3  -3   2       46.74       33.82      5.06 o 
   3  -3   3      414.29      549.65      9.63 o 
   3  -3   4      193.24      212.20      6.35 o 
   3  -3   5      180.06      191.29      4.48 o 
  -3   3  -6      306.89      324.48      5.81 o 
  -3   3  -7      431.02      591.62      6.99 o 
  -3   3  -8      159.74      167.84      3.69 o 
  -3   3  -9      464.53      607.44      6.18 o 
   3  -3  10      377.96      472.53      6.31 o 
   3  -3  11      269.78      312.02      5.77 o 
   3  -3  12      212.19      230.28      5.29 o 
   3  -3  13      307.62      417.97      6.61 o 
   3  -3  14       46.95       60.78      3.09 o 
   3  -3  15        4.66        7.59      2.65 o 
  -3   3 -16       14.82       15.15      3.07 o 
  -3   3 -17       50.77       62.68      3.78 o 
   3  -3  18       67.10       80.18      4.45 o 
  -3   3 -19      118.83      150.20      8.14 o 
  -3   3 -20      172.30      229.79      5.81 o 
  -3   3 -21       42.07       60.20      4.62 o 
  -3   3 -22       39.89       47.60      3.97 o 
  -3   3 -23       59.75       70.50      3.57 o 
   3  -2 -22       70.28       47.45      3.10 o 
  -3   2  21       40.43       42.42      3.58 o 
  -3   2  20      330.78      328.14      7.80 o 
   3  -2 -19      172.89      215.62     10.15 o 
   3  -2 -18       83.06       75.53      4.92 o 
   3  -2 -17       19.86       16.60      3.64 o 
   3  -2 -16       96.08      108.47      3.89 o 
   3  -2 -15       12.20        9.34      2.17 o 
  -3   2  14      216.92      207.44      4.82 o 
  -3   2  13      229.19      215.53      4.77 o 
   3  -2 -12        3.31        5.58      2.28 o 
  -3   2  11      157.91      150.35      3.79 o 
   3  -2 -10      100.06      102.53      3.40 o 
   3  -2  -9      505.08      509.05      5.96 o 
   3  -2  -8      727.15      798.67      7.53 o 
  -3   2   7      211.15      213.15      5.40 o 
  -3   2   6      322.34      326.93      9.37 o 
   3  -2  -5      339.33      319.20     10.11 o 
   3  -2  -4      552.05      588.73     11.70 o 
   3  -2  -3       15.95       18.69      2.58 o 
   3  -2  -2       29.49       23.32      2.65 o 
   3  -2  -1      119.70      114.36      4.96 o 
   3  -2   0      159.01      138.93      5.85 o 
  -3   2  -1      156.50      154.74      5.26 o 
  -3   2  -2      118.36      118.53      4.66 o 
   3  -2   3       29.66       25.57      2.93 o 
   3  -2   4       16.01       15.71      2.58 o 
  -3   2  -5      561.10      577.25     11.33 o 
  -3   2  -6      334.47      372.58      7.86 o 
  -3   2  -7      318.41      349.36      5.96 o 
  -3   2  -8      209.10      239.37      4.47 o 
   3  -2   9      732.52      818.63      8.55 o 
   3  -2  10      496.73      572.30      6.42 o 
   3  -2  11       98.83      119.89      3.23 o 
   3  -2  12      159.16      177.25      4.44 o 
   3  -2  13        3.26        6.92      2.67 o 
   3  -2  14      228.11      261.27      6.16 o 
   3  -2  15      214.03      252.29      6.02 o 
   3  -2  16       12.33       15.20      3.33 o 
  -3   2 -17       95.33      111.56      5.61 o 
  -3   2 -18       20.00       21.79      3.82 o 
  -3   2 -19       83.84       97.04      8.93 o 
   3  -2  20      170.29      220.68      6.33 o 
  -3   2 -21      330.66      363.58      7.21 o 
  -3   2 -22       40.86       47.80      3.56 o 
  -3   2 -23       71.27       65.96      4.91 o 
   3  -1 -23      165.34      141.25      3.80 o 
   3  -1 -22       15.48       14.96      3.81 o 
   3  -1 -21      111.61      111.67      6.87 o 
   3  -1 -20       58.30       48.60      5.29 o 
   3  -1 -19       28.85       38.75      5.78 o 
   3  -1 -18       31.99       36.85      3.32 o 
   3  -1 -17       74.18       81.85      3.90 o 
  -3   1  16      171.48      164.11      4.38 o 
   3  -1 -15      183.98      164.13      4.49 o 
   3  -1 -14      191.89      180.42      4.38 o 
   3  -1 -13      375.61      343.31      5.66 o 
  -3   1  12       32.44       31.46      2.26 o 
   3  -1 -11     1209.06     1187.92      9.47 o 
   3  -1 -10     1902.52     2098.24     12.51 o 
  -3   1   9      418.32      424.22      5.83 o 
  -3   1   8      244.73      271.07      5.20 o 
  -3   1   7      460.16      425.61      8.67 o 
  -3   1   6      348.55      355.21      7.91 o 
   3  -1  -5      705.69      674.23      9.61 o 
   3  -1  -4       42.13       49.95      3.01 o 
   3  -1  -3       61.82       52.81      2.99 o 
   3  -1  -2      457.68      432.22      7.86 o 
   3  -1  -1       37.91       37.04      2.79 o 
   3  -1   0       48.07       45.54      3.00 o 
  -3   1  -1       48.85       36.28      2.77 o 
   3  -1   2       37.48       34.95      3.28 o 
   3  -1   3      462.89      449.90      7.89 o 
   3  -1   4       61.17       50.33      3.06 o 
  -3   1  -5       42.43       45.94      3.12 o 
  -3   1  -6      703.55      730.48     10.77 o 
  -3   1  -7      353.72      331.34      7.52 o 
  -3   1  -8      455.97      410.78      7.23 o 
   3  -1   9      247.35      247.77      4.58 o 
   3  -1  10      411.40      430.63      6.07 o 
   3  -1  11     1934.01     2085.38     12.73 o 
   3  -1  12     1208.01     1284.96     11.70 o 
   3  -1  13       32.99       30.79      2.91 o 
  -3   1 -14      381.08      430.16      8.22 o 
   3  -1  15      193.06      214.71      5.58 o 
   3  -1  16      186.98      233.62      6.62 o 
   3  -1  17      173.74      214.18      6.21 o 
  -3   1 -18       73.31       81.73      4.76 o 
  -3   1 -19       32.03       36.36      2.73 o 
  -3   1 -20       28.46       30.19      3.08 o 
  -3   1 -21       59.28       80.77      4.48 o 
  -3   1 -22      111.32      136.48      4.50 o 
  -3   1 -23       15.33       19.82      2.02 o 
  -3   1 -24      164.75      159.56      4.91 o 
   3   0 -23       83.50       88.70      3.40 o 
   3   0 -22      147.81      171.69      7.42 o 
   3   0 -21      236.01      298.70     10.21 o 
   3   0 -20       48.63       38.23      5.58 o 
   3   0 -19       43.47       41.89      5.88 o 
   3   0 -18      137.50      121.45      4.17 o 
   3   0 -17      182.58      190.70      4.69 o 
   3   0 -16      169.43      159.18      4.08 o 
  -3   0  15       51.27       43.57      2.63 o 
  -3   0  14      125.09      114.22      3.92 o 
  -3   0  13      162.33      139.43      3.83 o 
  -3   0  12      992.19      984.31      9.51 o 
  -3   0  11      267.46      247.05      4.17 o 
  -3   0  10      145.03      134.36      3.78 o 
  -3   0   9      308.66      321.35      5.02 o 
   3   0  -8      410.94      422.51      7.11 o 
  -3   0   7      343.64      309.07      7.29 o 
   3   0  -6      236.14      222.11      7.58 o 
   3   0  -5      210.33      175.73      4.25 o 
   3   0  -4       19.58       17.18      1.76 o 
   3   0  -3      524.55      530.59      7.25 o 
   3   0  -2       54.43       48.06      2.53 o 
   3   0  -1      406.38      410.21      7.35 o 
   3   0   0     2098.97     1950.92     16.12 o 
   3   0   1     2064.11     2014.31     19.89 o 
   3   0   2      413.31      382.65      8.91 o 
   3   0   3       53.54       48.59      3.57 o 
   3   0   4      533.47      514.77      8.49 o 
  -3   0  -5       19.49       15.22      2.21 o 
  -3   0  -6      210.09      171.61      4.49 o 
  -3   0  -7      233.50      215.61      5.06 o 
  -3   0  -8      338.62      318.77      7.42 o 
   3   0   9      416.71      404.68      7.23 o 
   3   0  10      310.58      319.46      4.80 o 
   3   0  11      142.80      132.54      3.07 o 
   3   0  12      268.78      255.75      4.18 o 
   3   0  13     1004.19     1046.66      9.38 o 
  -3   0 -14      160.82      159.06      4.25 o 
  -3   0 -15      126.65      150.13      4.12 o 
  -3   0 -16       51.64       51.49      2.72 o 
   3   0  17      166.69      177.56      4.95 o 
  -3   0 -18      185.39      244.45      6.32 o 
  -3   0 -19      138.76      153.54      4.87 o 
  -3   0 -20       44.16       58.36      5.59 o 
  -3   0 -21       48.79       54.02      3.50 o 
  -3   0 -22      233.18      291.00      6.82 o 
  -3   0 -23      147.68      181.49      4.84 o 
  -3   0 -24       84.54       88.16      2.75 o 
   3   1 -23      303.00      294.95      5.65 o 
   3   1 -22      195.24      180.14      7.30 o 
   3   1 -21       13.24        6.38      2.90 o 
   3   1 -20      134.24       98.23      4.35 o 
   3   1 -19       62.92       46.09      3.59 o 
   3   1 -18      338.23      271.40      7.03 o 
   3   1 -17       68.66       63.60      2.96 o 
  -3  -1  16      189.03      181.64      4.23 o 
  -3  -1  15      234.54      233.06      6.31 o 
  -3  -1  14      513.45      472.98      7.69 o 
  -3  -1  13       83.03       74.76      3.34 o 
   3   1 -12     1339.12     1307.99     12.47 o 
  -3  -1  11     1734.07     1698.77     12.24 o 
  -3  -1  10      204.57      193.15      4.91 o 
  -3  -1   9      820.17      862.44      9.88 o 
  -3  -1   8      647.84      576.06     11.53 o 
  -3  -1   7       72.02       56.95      3.27 o 
  -3  -1   6      220.00      202.12      5.49 o 
  -3  -1   5      140.10      124.15      4.27 o 
  -3  -1   4       84.27       64.06      3.28 o 
  -3  -1   3      227.89      258.54      4.25 o 
   3   1  -2      402.70      372.09      5.83 o 
   3   1  -1      790.27      686.21      7.98 o 
   3   1   0      116.67       82.17      3.48 o 
   3   1   1      118.65       81.40      3.48 o 
   3   1   2      777.08      699.59      9.58 o 
   3   1   3      408.34      358.34      6.98 o 
  -3  -1  -4      228.34      231.80      5.78 o 
  -3  -1  -5       83.00       75.97      3.57 o 
  -3  -1  -6      140.07      124.32      3.87 o 
  -3  -1  -7      218.66      199.03      5.81 o 
  -3  -1  -8       71.24       60.03      3.53 o 
   3   1   9      637.04      580.72     10.11 o 
   3   1  10      816.98      831.98      7.64 o 
   3   1  11      203.59      195.75      4.20 o 
  -3  -1 -12     1707.34     1727.22     11.05 o 
  -3  -1 -13     1327.70     1377.35     11.49 o 
  -3  -1 -14       84.23       91.41      3.10 o 
  -3  -1 -15      504.83      533.29      6.74 o 
  -3  -1 -16      237.95      272.88      4.83 o 
  -3  -1 -17      192.07      227.60      4.85 o 
  -3  -1 -18       69.79       75.02      3.32 o 
  -3  -1 -19      336.15      372.42      7.49 o 
  -3  -1 -20       62.86       62.96      3.14 o 
  -3  -1 -21      135.83      169.08      8.52 o 
  -3  -1 -22       13.06       16.80      3.32 o 
  -3  -1 -23      196.83      259.79      5.94 o 
  -3  -1 -24      305.18      378.56      5.88 o 
   3   2 -23       10.15        6.54      1.68 o 
   3   2 -22       71.23       57.59      3.56 o 
   3   2 -21      211.86      169.23      6.37 o 
   3   2 -20      699.11      623.80     10.09 o 
   3   2 -19      596.85      489.80     12.58 o 
   3   2 -18      164.86      165.44      5.66 o 
   3   2 -17      108.24      106.62      3.98 o 
   3   2 -16       78.20       76.53      3.25 o 
   3   2 -15       30.16       31.01      2.19 o 
   3   2 -14      143.62      132.63      3.72 o 
   3   2 -13      440.44      410.24      6.16 o 
   3   2 -12      746.63      745.06      8.13 o 
   3   2 -11     1100.59     1078.89     10.35 o 
  -3  -2  10      161.24      167.74      4.23 o 
  -3  -2   9       19.64       26.73      2.25 o 
  -3  -2   8      540.13      508.70      9.38 o 
  -3  -2   7      187.67      164.89      5.48 o 
  -3  -2   6      291.34      251.95      6.41 o 
  -3  -2   5      439.46      415.97      7.52 o 
  -3  -2   4      449.53      426.94      7.45 o 
  -3  -2   3       66.42       64.01      3.17 o 
  -3  -2   2      679.04      651.64      8.61 o 
   3   2  -1     1743.57     1655.91     10.20 o 
   3   2   0      698.76      646.59      7.42 o 
   3   2   1      687.02      654.49      7.64 o 
  -3  -2  -2     1724.11     1668.85     12.42 o 
   3   2   3      690.52      621.41      8.96 o 
  -3  -2  -4       65.71       61.15      3.17 o 
  -3  -2  -5      457.18      424.07      7.62 o 
  -3  -2  -6      433.60      424.44      7.67 o 
  -3  -2  -7      293.75      263.23      8.04 o 
  -3  -2  -8      186.88      158.53      6.48 o 
  -3  -2  -9      543.35      530.51     11.79 o 
   3   2  10       19.83       21.93      2.32 o 
   3   2  11      162.69      159.86      3.78 o 
   3   2  12     1086.25     1074.72      9.54 o 
  -3  -2 -13      758.37      777.43      8.64 o 
  -3  -2 -14      433.74      443.35      6.07 o 
  -3  -2 -15      145.81      144.61      4.04 o 
  -3  -2 -16       30.55       34.80      2.43 o 
  -3  -2 -17       77.45       81.18      3.16 o 
  -3  -2 -18      106.48      101.25      3.66 o 
  -3  -2 -19      167.45      198.32      5.65 o 
  -3  -2 -20      587.04      613.28     11.30 o 
   3   2  21      693.86      870.71     12.43 o 
   3   2  22      213.42      275.25      6.30 o 
  -3  -2 -23       70.08       90.21      5.12 o 
  -3  -2 -24       10.23       12.29      1.98 o 
   3   3 -23      220.66      206.13      7.94 o 
   3   3 -22      274.24      206.69      6.71 o 
   3   3 -21      459.17      403.94      8.79 o 
   3   3 -20      320.78      224.31     12.52 o 
   3   3 -19      125.60      117.79      6.62 o 
   3   3 -18       90.01       71.22      5.78 o 
   3   3 -17       36.62       29.02      2.56 o 
   3   3 -16       17.32       14.65      1.96 o 
   3   3 -15      246.82      241.73      4.78 o 
   3   3 -14       41.53       44.83      2.51 o 
   3   3 -13      400.04      379.72      5.96 o 
   3   3 -12        6.15        7.28      2.30 o 
  -3  -3  11      136.90      133.86      3.24 o 
   3   3 -10       79.80       72.66      2.45 o 
   3   3  -9       45.06       38.18      2.11 o 
  -3  -3   8      108.99      124.42      3.67 o 
  -3  -3   7      259.58      233.11      6.56 o 
  -3  -3   6      197.53      176.42      5.57 o 
  -3  -3   5      430.90      370.85      7.72 o 
  -3  -3   4      353.34      302.65      5.64 o 
  -3  -3   3      210.65      182.14      4.42 o 
  -3  -3   2      103.98       96.51      3.77 o 
  -3  -3   1       49.17       48.78      2.86 o 
  -3  -3   0      670.83      567.60      8.40 o 
   3   3   1      681.54      570.90      7.10 o 
   3   3   2       50.01       47.69      2.42 o 
   3   3   3      103.29       98.82      3.28 o 
  -3  -3  -4      207.14      187.41      4.44 o 
  -3  -3  -5      354.63      320.77      6.61 o 
  -3  -3  -6      436.74      380.19      9.19 o 
  -3  -3  -7      199.74      188.19      6.77 o 
  -3  -3  -8      255.95      240.37      7.84 o 
  -3  -3  -9      108.24      118.98      2.93 o 
   3   3  10       44.55       43.38      2.27 o 
   3   3  11       80.94       78.85      2.44 o 
   3   3  12      139.24      137.02      3.15 o 
  -3  -3 -13        6.22        5.27      2.40 o 
  -3  -3 -14      395.30      402.61      6.52 o 
  -3  -3 -15       42.23       46.90      2.64 o 
  -3  -3 -16      246.55      256.33      5.22 o 
  -3  -3 -17       17.34       15.69      2.39 o 
  -3  -3 -18       36.80       34.60      2.58 o 
  -3  -3 -19       88.50       99.73      3.68 o 
  -3  -3 -20      126.04      159.76      4.00 o 
  -3  -3 -21      317.41      371.47      6.54 o 
   3   3  22      461.51      596.12      9.39 o 
   3   3  23      273.11      341.21      6.14 o 
  -3  -3 -24      219.82      244.85      4.62 o 
   3   4 -23       16.11       11.91      2.11 o 
   3   4 -22       74.84       80.93      3.10 o 
   3   4 -21      273.77      231.10      9.94 o 
   3   4 -20        1.92        0.47      4.09 o 
   3   4 -19      221.89      136.93     10.39 o 
   3   4 -18      121.96       77.63      8.86 o 
   3   4 -17      293.68      273.75     10.24 o 
   3   4 -16       48.60       37.81      3.11 o 
  -3  -4  15      222.95      214.96      4.73 o 
   3   4 -14       51.74       42.55      2.45 o 
   3   4 -13      170.26      163.13      3.85 o 
   3   4 -12      295.34      270.85      4.65 o 
  -3  -4  11      205.48      192.38      4.35 o 
   3   4 -10      137.90      134.83      3.05 o 
  -3  -4   9       26.64       25.87      2.09 o 
  -3  -4   8       80.91       79.08      2.84 o 
  -3  -4   7      330.70      313.92      4.74 o 
   3   4  -6      380.08      376.73      6.84 o 
  -3  -4   5        6.06        3.73      2.64 o 
  -3  -4   4       38.10       43.31      2.59 o 
  -3  -4   3      234.74      208.18      4.50 o 
  -3  -4   2      175.42      173.94      5.18 o 
  -3  -4   1       39.70       40.45      2.84 o 
   3   4   0       46.20       38.47      3.47 o 
   3   4   1       45.50       42.57      3.72 o 
   3   4   2       39.71       39.18      3.59 o 
   3   4   3      173.38      159.60      6.15 o 
  -3  -4  -4      238.50      237.28      4.99 o 
  -3  -4  -5       38.61       44.72      2.68 o 
  -3  -4  -6        6.15        9.96      2.99 o 
  -3  -4  -7      376.50      378.71      6.71 o 
  -3  -4  -8      330.99      341.38      5.35 o 
  -3  -4  -9       81.59       95.46      2.90 o 
   3   4  10       26.52       28.89      2.49 o 
   3   4  11      138.06      160.88      3.64 o 
  -3  -4 -12      207.99      217.07      5.56 o 
  -3  -4 -13      294.52      298.08      6.45 o 
  -3  -4 -14      170.57      194.58      4.74 o 
  -3  -4 -15       52.55       57.65      3.34 o 
  -3  -4 -16      219.70      227.66      5.18 o 
  -3  -4 -17       47.88       44.31      3.11 o 
  -3  -4 -18      293.66      324.12      6.16 o 
  -3  -4 -19      119.99      124.63      3.69 o 
  -3  -4 -20      218.19      256.30      4.52 o 
  -3  -4 -21        1.90        2.16      2.81 o 
   3   4  22      274.54      418.38      7.78 o 
   3   4  23       76.08      123.39      3.92 o 
  -3  -4 -24       16.37       20.60      3.05 o 
   3   5 -22       17.04        9.94      2.17 o 
   3   5 -21        4.76        2.72      3.12 o 
   3   5 -20      207.29      129.86      8.14 o 
   3   5 -19       60.88       62.78      5.12 o 
   3   5 -18       33.00       19.63      5.29 o 
   3   5 -17       11.56       10.87      3.64 o 
   3   5 -16        5.35        5.02      3.04 o 
   3   5 -15       74.43       69.89      3.00 o 
   3   5 -14      336.50      332.88      5.24 o 
   3   5 -13      173.03      157.72      3.83 o 
  -3  -5  12      231.58      198.67      4.20 o 
  -3  -5  11      420.54      357.12      5.21 o 
   3   5 -10      191.13      163.19      5.14 o 
  -3  -5   9      392.58      363.77      5.36 o 
  -3  -5   8      214.11      202.33      4.06 o 
  -3  -5   7      136.78      150.24      3.22 o 
  -3  -5   6      110.73       97.66      2.47 o 
  -3  -5   5      349.62      332.98      4.61 o 
  -3  -5   4      775.55      817.54      8.08 o 
  -3  -5   3        4.98        5.67      2.40 o 
  -3  -5   2       19.95       21.24      3.64 o 
   3   5  -1       70.40       95.34      5.41 o 
   3   5   0       16.94       16.77      3.29 o 
   3   5   1       17.11       16.89      3.28 o 
   3   5   2       69.76       83.87      4.93 o 
   3   5   3       19.85       23.61      3.70 o 
   3   5   4        4.93        7.25      3.37 o 
  -3  -5  -5      766.75      822.49      7.85 o 
  -3  -5  -6      352.59      371.89      4.66 o 
  -3  -5  -7      110.11      105.31      2.72 o 
  -3  -5  -8      134.48      146.44      3.50 o 
  -3  -5  -9      211.72      217.34      4.27 o 
   3   5  10      395.94      433.80      6.36 o 
  -3  -5 -11      187.93      186.27      5.23 o 
   3   5  12      422.30      411.95      7.62 o 
  -3  -5 -13      232.94      243.86      5.97 o 
  -3  -5 -14      172.88      185.34      5.31 o 
  -3  -5 -15      336.84      400.67      7.44 o 
  -3  -5 -16       75.71       81.14      3.36 o 
  -3  -5 -17        5.29        5.71      2.44 o 
  -3  -5 -18       11.53       11.11      2.27 o 
  -3  -5 -19       32.46       37.16      2.33 o 
  -3  -5 -20       61.91       82.95      2.98 o 
  -3  -5 -21      204.32      250.82      3.40 o 
   3   5  22        0.20       -1.05      2.40 o 
   3   5  22        4.68        6.18      2.58 o 
   3   5  23        0.13        1.81      1.65 o 
   3   6 -21      180.19      145.90      5.51 o 
   3   6 -20      112.15      110.32      5.45 o 
   3   6 -19       38.14       31.83      4.47 o 
   3   6 -18      103.37       79.63      5.67 o 
   3   6 -17      223.21      180.74      9.80 o 
   3   6 -16      138.92      187.25      6.11 o 
   3   6 -15       93.38       69.15      4.60 o 
   3   6 -14        8.47        7.31      2.30 o 
   3   6 -13      204.51      200.35      4.30 o 
   3   6 -12       73.48       92.14      3.32 o 
   3   6 -11      142.90      108.21      4.07 o 
  -3  -6  10      126.70      118.19      4.01 o 
  -3  -6   9       82.56       56.78      3.02 o 
   3   6  -8      160.24      143.51      3.76 o 
  -3  -6   7      208.35      191.62      4.22 o 
   3   6  -6       72.19       71.93      2.62 o 
  -3  -6   5       50.85       53.81      2.72 o 
   3   6  -4       78.75       76.01      2.51 o 
   3   6  -3      270.87      275.13      3.98 o 
  -3  -6   2     1744.86     1884.70     10.13 o 
  -3  -6   1     1578.55     1764.55     10.42 o 
  -3  -6   0       83.91       95.55      2.99 o 
  -3  -6  -1       82.92       97.73      2.73 o 
  -3  -6  -2     1586.48     1827.67     10.82 o 
  -3  -6  -3     1771.83     2067.86     11.79 o 
  -3  -6  -4      272.30      289.67      4.55 o 
  -3  -6  -5       78.39       80.09      2.66 o 
  -3  -6  -6       50.33       53.54      2.41 o 
  -3  -6  -7       72.09       89.94      2.87 o 
  -3  -6  -8      207.80      216.37      5.18 o 
  -3  -6  -9      162.19      158.19      4.54 o 
  -3  -6 -10       82.66       80.24      4.05 o 
  -3  -6 -11      127.87      127.15      4.75 o 
  -3  -6 -12      141.29      137.13      4.77 o 
  -3  -6 -13       74.56      106.78      4.48 o 
  -3  -6 -14      206.40      237.61      5.86 o 
  -3  -6 -15        8.61        8.75      3.38 o 
  -3  -6 -16       91.97      108.18      4.10 o 
  -3  -6 -17      141.29      182.34      4.28 o 
  -3  -6 -18      220.56      256.32      4.62 o 
  -3  -6 -19      103.36      110.38      2.99 o 
  -3  -6 -20       13.22       13.22      2.49 o 
  -3  -6 -20       37.94       35.99      3.03 o 
  -3  -6 -21       71.44       73.10      2.03 o 
   3   6  22        6.40       12.27      1.69 o 
   3   7 -20       33.21       39.05      3.31 o 
  -3  -7  19       52.83       44.82      3.43 o 
   3   7 -19      114.67      131.38      5.77 o 
   3   7 -18       13.43       12.88      2.76 o 
   3   7 -17       99.43      129.38      6.93 o 
   3   7 -16       17.42       23.02      4.15 o 
   3   7 -15       76.89       98.14      3.83 o 
  -3  -7  14      534.48      665.22      8.21 o 
  -3  -7  13      202.80      191.34      5.38 o 
   3   7 -12       86.29       95.21      3.34 o 
  -3  -7  11      560.35      386.07      6.52 o 
  -3  -7  10      171.44      162.84      4.05 o 
  -3  -7   9      182.20      152.53      4.23 o 
  -3  -7   8       40.96       41.03      2.83 o 
  -3  -7   7       77.54       56.98      3.20 o 
  -3  -7   6       88.04       93.28      3.62 o 
  -3  -7   5       15.78       17.53      2.53 o 
   3   7  -4       37.82       40.36      2.82 o 
   3   7  -3     1366.43     1428.45     11.09 o 
  -3  -7   2      323.34      370.97      5.05 o 
  -3  -7   1      331.16      377.43      4.64 o 
  -3  -7   0     1514.67     1717.16     10.77 o 
  -3  -7  -1     1524.28     1746.33     10.22 o 
  -3  -7  -2      332.90      405.30      5.07 o 
  -3  -7  -3      328.67      387.28      5.58 o 
  -3  -7  -4     1372.33     1575.15      9.52 o 
  -3  -7  -5       37.66       48.16      2.78 o 
  -3  -7  -6       15.69       14.28      2.70 o 
  -3  -7  -7       89.31      102.34      3.28 o 
  -3  -7  -8       76.51       68.50      3.08 o 
  -3  -7  -9       41.17       36.66      3.06 o 
  -3  -7 -10      181.51      173.99      4.42 o 
  -3  -7 -11      173.44      154.99      4.63 o 
  -3  -7 -12      551.11      534.59      7.99 o 
  -3  -7 -13       87.73       85.87      3.64 o 
  -3  -7 -14      200.61      238.95      5.12 o 
  -3  -7 -15      543.59      581.68      7.53 o 
   3   7  16       54.81       65.65      5.31 o 
  -3  -7 -16       77.42       89.77      3.61 o 
  -3  -7 -17       12.73        7.52      3.59 o 
  -3  -7 -17       17.55       21.25      2.39 o 
  -3  -7 -18      100.86      109.62      3.62 o 
  -3  -7 -18      101.12      146.91      5.38 o 
  -3  -7 -19       11.13       11.68      1.33 o 
  -3  -7 -20       62.90       65.98      2.20 o 
  -3  -7 -21       29.87       23.74      1.12 o 
   3   8 -19        0.67        3.95      1.80 o 
   3   8 -18       12.77       14.62      3.14 o 
   3   8 -17       19.77       18.60      3.44 o 
   3   8 -16       87.11       86.26      5.53 o 
  -3  -8  15       74.44       77.77      5.08 o 
   3   8 -15      171.49      195.56      6.01 o 
  -3  -8  14       10.20        4.84      4.16 o 
   3   8 -14       26.26       26.87      2.67 o 
  -3  -8  13      317.62      344.40      5.78 o 
  -3  -8  12      213.67      226.44      4.38 o 
  -3  -8  11       45.45       38.44      2.53 o 
   3   8 -10       28.34       24.78      2.65 o 
  -3  -8   9      258.07      173.26      5.03 o 
   3   8  -8       43.87       37.01      3.09 o 
   3   8  -7       15.73       15.62      2.55 o 
  -3  -8   6       42.19       41.62      2.73 o 
   3   8  -5      244.48      279.59      5.42 o 
   3   8  -4      177.73      189.10      4.60 o 
   3   8  -3      301.09      349.81      6.98 o 
  -3  -8   2     1509.42     1722.75     12.62 o 
  -3  -8   1      144.47      156.02      4.28 o 
  -3  -8   0      263.42      297.34      5.47 o 
  -3  -8  -1      263.71      303.44      5.52 o 
  -3  -8  -2      143.00      167.26      4.28 o 
  -3  -8  -3     1513.01     1739.96     11.27 o 
  -3  -8  -4      305.64      336.20      5.61 o 
  -3  -8  -5      179.69      195.11      4.39 o 
  -3  -8  -6      248.66      284.95      4.71 o 
  -3  -8  -7       42.85       42.48      2.73 o 
  -3  -8  -8       15.76       21.15      2.68 o 
  -3  -8  -9       43.47       43.30      2.77 o 
  -3  -8 -10      253.78      231.31      4.83 o 
  -3  -8 -11       28.27       29.77      2.60 o 
  -3  -8 -12       44.74       36.58      2.61 o 
  -3  -8 -13      213.64      227.85      4.54 o 
  -3  -8 -14      219.68      209.01      6.58 o 
   3   8  14      319.60      313.53      6.28 o 
  -3  -8 -15       16.34       21.34      2.73 o 
   3   8  15       26.36       27.70      2.63 o 
  -3  -8 -16       98.71      108.37      2.86 o 
  -3  -8 -16      171.89      186.38      6.11 o 
  -3  -8 -17       20.71       20.10      1.43 o 
  -3  -8 -18        9.93        9.33      1.26 o 
  -3  -8 -19       11.21       12.43      1.21 o 
  -3  -8 -20        0.26       -0.29      0.99 o 
  -3  -9  17        1.36        1.11      1.47 o 
   3   9 -16       10.93        7.97      2.17 o 
  -3  -9  15        0.38       -1.38      3.48 o 
   3   9 -15       12.58       16.30      2.45 o 
  -3  -9  14      294.90      275.47      9.05 o 
   3   9 -14      364.10      368.81      7.34 o 
  -3  -9  13       30.92       39.44      2.82 o 
   3   9 -13      110.18      132.32      4.99 o 
  -3  -9  12       82.00       78.04      3.88 o 
   3   9 -12      110.54      109.91      4.02 o 
   3   9 -11       29.40       36.83      2.25 o 
   3   9 -10       76.77       60.75      3.26 o 
  -3  -9   9       38.52       27.47      2.56 o 
  -3  -9   8       25.29       23.73      4.97 o 
  -3  -9   8      127.09      135.14      4.18 o 
   3   9  -7       93.13       77.10      3.25 o 
   3   9  -6      101.36       79.15      3.12 o 
   3   9  -5       85.42       74.57      3.53 o 
   3   9  -4      132.83      131.86      4.12 o 
  -3  -9   3      270.60      310.69      5.24 o 
  -3  -9   2       17.21       12.48      2.67 o 
  -3  -9   1       27.16       34.75      2.78 o 
  -3  -9   0      199.34      208.71      4.63 o 
  -3  -9  -1      198.67      213.71      4.61 o 
  -3  -9  -2       27.53       23.69      3.00 o 
  -3  -9  -3       17.49       12.76      2.66 o 
  -3  -9  -4      251.06      263.92     12.01 o 
   3   9   4      274.42      294.68      5.59 o 
  -3  -9  -5        9.65       12.67      5.38 o 
  -3  -9  -5      130.92      150.59      4.22 o 
  -3  -9  -6        0.22        1.42      5.83 o 
  -3  -9  -6       83.99       95.15      3.57 o 
  -3  -9  -7      100.48       94.16      3.50 o 
  -3  -9  -8       91.80       94.83      3.33 o 
  -3  -9  -9      128.41      108.83      3.41 o 
  -3  -9 -10       38.54       32.68      2.47 o 
  -3  -9 -11       75.54       73.35      2.88 o 
  -3  -9 -12       26.73       34.58      4.31 o 
   3   9  12       29.80       31.74      2.65 o 
  -3  -9 -13       29.03       29.76      2.84 o 
   3   9  13      109.65      105.49      3.73 o 
  -3  -9 -14       80.61       73.55      2.49 o 
   3   9  14      111.01       95.94      6.04 o 
  -3  -9 -15       70.38       69.77      2.00 o 
  -3  -9 -16       12.40       13.69      1.21 o 
  -3  -9 -17        0.94       -0.72      1.20 o 
  -3  -9 -18       35.95       27.32      1.50 o 
  -3 -10  15        0.03       -0.49      1.43 o 
  -3 -10  14       20.20       21.93      1.54 o 
  -3 -10  13        3.53        2.98      2.14 o 
   3  10 -13       56.66       64.62      3.29 o 
  -3 -10  12       51.52       41.32      2.67 o 
   3  10 -12       75.90       83.10      3.72 o 
  -3 -10  11       27.01       34.64      2.62 o 
   3  10 -11       29.48       34.29      2.38 o 
  -3 -10  10       99.57       84.96      6.24 o 
  -3 -10  10      162.98      157.26      3.79 o 
  -3 -10   9        9.70        8.60      3.24 o 
   3  10  -9       26.31       34.30      2.31 o 
  -3 -10   8       11.38        9.44      3.67 o 
   3  10  -8       17.27       13.95      2.65 o 
  -3 -10   7      102.05      106.58      7.52 o 
   3  10  -7      166.87      185.03      4.31 o 
  -3 -10   6        8.49       13.20      4.01 o 
  -3 -10   6       98.90      119.42      3.75 o 
  -3 -10   5       17.49       14.65      4.26 o 
  -3 -10   5       18.77       18.35      2.35 o 
  -3 -10   4        5.77        3.05      3.86 o 
   3  10  -4       64.85       81.03      3.41 o 
  -3 -10   3      100.48      101.39      3.07 o 
  -3 -10   2      129.94      163.24      4.29 o 
  -3 -10   1       32.37       24.10      2.74 o 
  -3 -10   0        9.54       12.26      4.56 o 
   3  10   0       39.36       57.15      3.13 o 
  -3 -10  -1       30.33       23.13      4.71 o 
  -3 -10  -1       39.71       40.76      2.86 o 
  -3 -10  -2        1.89        3.29      4.67 o 
   3  10   2       31.89       41.73      2.69 o 
  -3 -10  -3      128.32      111.99      7.65 o 
  -3 -10  -3      132.04      123.66      3.74 o 
  -3 -10  -4       31.54       24.25      4.89 o 
  -3 -10  -4       99.84      114.88      3.99 o 
  -3 -10  -5       65.77       64.02      3.42 o 
   3  10   6       18.50       16.45      2.51 o 
   3  10   7      100.31       95.99      3.29 o 
   3  10   8      166.27      187.78      3.99 o 
   3  10   9        5.99        8.03      4.01 o 
  -3 -10  -9       17.18       13.88      2.52 o 
  -3 -10 -10       16.89       15.00      2.64 o 
  -3 -10 -10       26.43       32.38      2.90 o 
  -3 -10 -11       64.50       55.68      3.33 o 
  -3 -10 -11      162.39      155.40      5.45 o 
  -3 -10 -12        2.51        5.29      1.75 o 
   3  10  12       29.07       34.84      4.87 o 
  -3 -10 -13       24.79       27.50      1.99 o 
  -3 -10 -14       54.04       43.99      2.16 o 
  -3 -10 -15       24.61       24.88      1.22 o 
  -3 -10 -16        2.55        1.21      1.28 o 
  -3 -11  12        0.91        3.80      1.30 o 
   3  11 -12       27.49       31.50      3.23 o 
  -3 -11  11       59.09       54.96      2.52 o 
  -3 -11  11      124.78      121.85      3.02 o 
  -3 -11  10       23.16       17.38      2.03 o 
   3  11 -10       29.59       30.43      2.43 o 
  -3 -11   9       12.11       20.04      1.82 o 
   3  11  -9      293.16      368.18      5.53 o 
  -3 -11   8       27.95       27.16      2.67 o 
  -3 -11   8       55.29       66.33      2.48 o 
  -3 -11   7        1.64        0.94      2.23 o 
  -3 -11   7        1.73        1.61      2.24 o 
  -3 -11   6      216.43      205.72      9.04 o 
  -3 -11   6      216.44      198.71      4.25 o 
  -3 -11   5       39.81       35.81      3.05 o 
  -3 -11   5       49.74       56.47      3.08 o 
  -3 -11   4        8.21        8.29      2.62 o 
  -3 -11   4      109.17      128.08      4.16 o 
  -3 -11   3        2.52        3.42      2.78 o 
   3  11  -3       23.54       39.39      2.55 o 
  -3 -11   2        8.60        7.53      3.60 o 
   3  11  -2       15.70       21.38      2.62 o 
  -3 -11   1      120.20      122.95      7.30 o 
  -3 -11   1      129.09      121.27      4.29 o 
  -3 -11   0        0.10       -0.06      3.96 o 
   3  11   0       25.65       40.48      2.90 o 
  -3 -11  -1       25.98       29.11      4.27 o 
  -3 -11  -1       26.08       25.51      2.83 o 
  -3 -11  -2        9.04       10.04      4.05 o 
   3  11   2      127.22      169.94      4.23 o 
  -3 -11  -3        7.23        7.53      2.93 o 
   3  11   3       15.68       21.93      2.27 o 
  -3 -11  -4       23.86       26.57      2.18 o 
  -3 -11  -5      110.76      101.55      2.94 o 
   3  11   6       49.24       58.18      2.41 o 
  -3 -11  -7        0.01        2.36      2.24 o 
   3  11   7      212.80      226.16      5.15 o 
  -3 -11  -8        0.09        0.45      2.22 o 
  -3 -11  -8        1.70        1.28      2.91 o 
  -3 -11  -9       27.81       23.14      2.27 o 
  -3 -11  -9       55.29       65.36      3.68 o 
   3  11  10      285.87      213.90      3.91 o 
  -3 -11 -10      297.77      312.77      9.06 o 
  -3 -11 -11        6.53        7.53      1.82 o 
  -3 -11 -12       66.81       76.65      3.11 o 
  -3 -11 -13       27.03       27.46      1.09 o 
   3  11  14       38.20       21.51      2.04 o 
  -3 -12   8       32.48       18.16      1.56 o 
  -3 -12   7        0.02        2.27      1.62 o 
   3  12  -7       28.41       35.44      2.15 o 
  -3 -12   6        0.49        1.88      1.71 o 
   3  12  -6        3.73        7.37      1.83 o 
  -3 -12   5       20.32       20.26      2.78 o 
  -3 -12   5       31.54       27.09      2.13 o 
  -3 -12   4       12.65        9.02      2.84 o 
  -3 -12   4       53.24       64.52      3.32 o 
  -3 -12   3       20.54       15.75      2.98 o 
   3  12  -3       34.24       26.87      2.63 o 
  -3 -12   2       14.99       11.35      3.06 o 
   3  12  -2       73.11       80.94      3.72 o 
  -3 -12   1        0.01        4.40      3.29 o 
  -3 -12   1        5.67        4.99      2.50 o 
  -3 -12   0        7.49        6.91      3.51 o 
   3  12   0       10.84       11.33      2.58 o 
  -3 -12  -1       10.77        9.26      2.63 o 
  -3 -12  -2        5.77        9.16      2.23 o 
   3  12   3       73.85       61.80      2.65 o 
  -3 -12  -4       13.94        9.95      2.65 o 
   3  12   4       34.13       25.83      2.35 o 
  -3 -12  -5       41.29       42.25      2.23 o 
   3  12   5       53.72       43.95      2.78 o 
  -3 -12  -6       11.41        9.99      1.53 o 
   3  12   6       31.39       27.01      3.65 o 
   3  12   7        3.30        0.77      1.55 o 
   3  12   7        3.78        2.41      2.60 o 
  -3 -12  -8       28.88       22.38      1.84 o 
   3  12   8       28.90       10.00      3.51 o 
  -3 -12  -9        1.61        1.29      1.66 o 
  -4   8   6        8.72        2.79      2.04 o 
  -4   8   5       29.25       15.23      2.30 o 
  -4   8   4       10.53        7.15      2.32 o 
  -4   8   3      115.52       89.86      4.92 o 
  -4   8   2       13.67       13.97      1.88 o 
  -4   8   1        9.60       11.21      1.84 o 
  -4   8   0       31.45       40.81      2.53 o 
  -4   8  -1       31.82       32.15      2.39 o 
  -4   8  -2        9.76       13.86      1.79 o 
  -4   8  -3       13.45       12.52      1.76 o 
  -4   8  -4      113.61      133.98      4.29 o 
   4  -8   5       10.70        5.67      3.39 o 
   4  -8   6       29.71       20.24      3.52 o 
  -4   7  10       26.10       22.53      2.96 o 
  -4   7   9        2.16        1.64      2.39 o 
  -4   7   8       49.53       31.01      2.54 o 
   4  -7  -7       43.82       36.61      2.40 o 
   4  -7  -6       60.13       48.77      2.71 o 
  -4   7   5       13.53       14.86      1.92 o 
   4  -7  -4       19.30       18.83      1.92 o 
   4  -7  -3      114.21      100.08      2.89 o 
  -4   7   2      192.25      163.87      3.64 o 
  -4   7   1      278.43      339.94      5.26 o 
  -4   7   0       33.69       41.23      1.89 o 
  -4   7  -1       34.05       39.20      1.90 o 
  -4   7  -2      279.58      366.71      5.03 o 
  -4   7  -3      189.05      251.95      3.68 o 
  -4   7  -4      115.44      142.51      2.77 o 
   4  -7   5       19.25       22.09      1.32 o 
  -4   7  -6       13.47       21.68      1.31 o 
  -4   7  -7       59.13       75.26      2.23 o 
  -4   7  -8       44.51       56.28      1.89 o 
  -4   7  -9       50.27       63.46      1.84 o 
  -4   7 -10        2.19        1.91      1.25 o 
   4  -7  11       25.97       31.21      1.69 o 
  -4   6  13      124.97       69.14      5.12 o 
  -4   6  12      197.43      109.41      4.82 o 
  -4   6  11      316.38      231.55      5.48 o 
  -4   6  10      205.90      188.81      4.85 o 
  -4   6   9      193.48      177.22      3.98 o 
  -4   6   8       73.56       81.29      2.98 o 
   4  -6  -7       29.99       29.44      1.83 o 
   4  -6  -6       17.73       19.58      1.67 o 
  -4   6   5       63.42       73.66      2.66 o 
  -4   6   4      105.73      124.48      3.38 o 
  -4   6   3       44.34       42.50      2.17 o 
   4  -6  -2       53.57       77.37      2.81 o 
   4  -6  -1       14.01       21.69      1.91 o 
  -4   6   0       32.70       42.58      2.00 o 
   4  -6   1       32.18       38.66      1.63 o 
  -4   6  -2       13.92       18.78      1.50 o 
  -4   6  -3       54.43       70.96      2.15 o 
  -4   6  -4       43.67       40.32      1.75 o 
   4  -6   5      105.88      129.03      2.68 o 
  -4   6  -6       64.09       76.31      2.34 o 
   4  -6   7       17.52       19.10      1.63 o 
  -4   6  -8       30.22       35.21      1.95 o 
   4  -6   9       74.69       94.99      2.78 o 
  -4   6 -10      190.33      202.51      3.17 o 
  -4   6 -11      208.86      261.01      3.35 o 
   4  -6  12      319.21      399.09      4.42 o 
   4  -6  13      196.21      221.65      4.56 o 
   4  -6  14      123.12      132.62      3.06 o 
  -4   5  15       15.33        7.62      3.15 o 
  -4   5  14        6.08        4.78      2.17 o 
  -4   5  13      107.99       95.58      3.34 o 
  -4   5  12      272.22      157.10      5.00 o 
  -4   5  11      100.98       68.98      3.05 o 
  -4   5  10       75.27       54.50      2.97 o 
  -4   5   9       98.27       90.85      3.48 o 
  -4   5   8        7.89        6.93      1.73 o 
  -4   5   7       53.63       64.34      2.86 o 
  -4   5   6       32.30       36.82      2.29 o 
  -4   5   5       15.55       19.32      1.98 o 
  -4   5   4       20.59       22.16      2.00 o 
  -4   5   3      174.23      209.99      4.12 o 
  -4   5   2      168.74      206.01      4.34 o 
  -4   5   1       99.88      117.23      3.41 o 
  -4   5   0      130.46      152.50      3.83 o 
  -4   5  -1      132.29      161.26      3.47 o 
  -4   5  -2       98.21      107.27      2.93 o 
   4  -5   3      171.02      209.73      3.59 o 
  -4   5  -4      171.47      191.35      3.42 o 
   4  -5   5       20.42       19.43      1.57 o 
   4  -5   6       15.45       17.19      1.57 o 
  -4   5  -7       32.28       34.63      1.80 o 
  -4   5  -8       53.44       57.86      2.09 o 
  -4   5  -9        7.78        7.81      1.40 o 
  -4   5 -10       98.82       99.92      2.34 o 
   4  -5  11       74.02       66.47      2.69 o 
   4  -5  12       99.50       86.40      2.79 o 
   4  -5  13      268.51      231.43      4.03 o 
   4  -5  14      109.70      130.82      2.24 o 
   4  -5  15        5.98        5.73      1.73 o 
   4  -5  16       15.07       12.81      1.58 o 
  -4   4  16       30.72       20.78      2.95 o 
  -4   4  15      121.17       86.00      2.83 o 
  -4   4  14       55.71       31.68      2.17 o 
  -4   4  13      143.56      153.33      3.11 o 
  -4   4  12       25.60       24.01      2.10 o 
  -4   4  11       65.00       49.75      3.33 o 
  -4   4  10      191.73      170.73      3.71 o 
  -4   4   9       70.65       68.62      2.70 o 
  -4   4   8       27.22       21.15      2.86 o 
  -4   4   7       51.58       49.23      3.11 o 
  -4   4   6       48.17       43.96      4.10 o 
  -4   4   5      180.88      199.46      5.48 o 
   4  -4  -4       20.82       19.19      2.08 o 
  -4   4   3       34.58       39.16      2.37 o 
   4  -4  -2       83.98       86.92      3.33 o 
   4  -4  -1        6.48        7.43      2.14 o 
   4  -4   0      383.24      443.59      7.46 o 
  -4   4  -1      378.60      412.14      7.18 o 
   4  -4   2        6.46       10.45      2.06 o 
  -4   4  -3       84.01       91.79      2.86 o 
  -4   4  -4       34.73       41.35      2.17 o 
  -4   4  -5       21.09       23.37      1.98 o 
   4  -4   6      180.07      229.93      4.69 o 
  -4   4  -7       47.39       49.56      2.40 o 
  -4   4  -8       52.32       60.28      2.37 o 
  -4   4  -9       26.81       30.15      1.87 o 
   4  -4  10       70.51       91.80      2.60 o 
  -4   4 -11      192.40      242.71      3.89 o 
   4  -4  12       64.16       71.98      2.62 o 
  -4   4 -13       25.80       38.41      1.67 o 
  -4   4 -14      146.01      233.58      4.01 o 
  -4   4 -15       54.89       47.44      2.48 o 
   4  -4  16      121.27      134.15      3.06 o 
   4  -4  17       30.23       18.16      2.39 o 
  -4   3  17       68.09       61.71      2.18 o 
  -4   3  16       99.32       88.89      2.29 o 
   4  -3 -15       35.14       38.55      2.14 o 
  -4   3  14       15.79       10.13      2.09 o 
  -4   3  13       46.14       43.67      2.17 o 
  -4   3  12      190.13      145.81      4.36 o 
  -4   3  11      299.57      260.88      4.57 o 
  -4   3  10        3.21        1.00      2.57 o 
  -4   3   9        0.62        3.66      2.35 o 
  -4   3   8      353.54      335.85      6.53 o 
  -4   3   7      444.40      439.51      7.07 o 
  -4   3   6       70.20       63.57      2.93 o 
  -4   3   5       15.60       14.64      2.11 o 
  -4   3   4        5.00        8.70      2.12 o 
  -4   3   3       26.38       27.68      2.42 o 
  -4   3   2      295.38      325.42      5.94 o 
   4  -3  -1      316.01      337.14      6.53 o 
  -4   3   0       18.62       20.25      2.35 o 
   4  -3   1       18.53       18.81      2.58 o 
  -4   3  -2      321.28      375.87      6.40 o 
  -4   3  -3      291.09      303.40      6.01 o 
  -4   3  -4       26.83       29.99      2.27 o 
   4  -3   5        5.04        9.70      2.15 o 
  -4   3  -6       15.81       17.44      2.03 o 
  -4   3  -7       70.23       83.36      2.87 o 
  -4   3  -8      451.28      622.66      6.96 o 
  -4   3  -9      353.19      408.97      6.05 o 
  -4   3 -10        0.63        1.93      1.91 o 
  -4   3 -11        3.27        5.36      1.85 o 
  -4   3 -12      304.35      466.21      6.02 o 
  -4   3 -13      187.25      187.77      4.20 o 
  -4   3 -14       46.76       65.58      2.14 o 
  -4   3 -15       15.59       17.66      1.93 o 
   4  -3  16       35.72       47.60      2.14 o 
   4  -3  17       99.23      116.24      3.14 o 
   4  -3  18       69.25       96.13      2.51 o 
  -4   2  18       21.11       22.89      3.19 o 
  -4   2  18       45.20       35.87      2.55 o 
   4  -2 -17       45.51       41.88      3.20 o 
   4  -2 -16      131.43      131.32      3.18 o 
  -4   2  15       53.02       51.17      2.57 o 
  -4   2  14      302.67      296.22      4.65 o 
   4  -2 -13       15.81       16.78      1.80 o 
   4  -2 -12       64.74       53.50      2.27 o 
   4  -2 -11      121.45      123.51      2.99 o 
   4  -2 -10      171.03      176.32      3.87 o 
   4  -2  -9      879.71      794.97      8.64 o 
   4  -2  -8      606.74      644.78      7.21 o 
   4  -2  -7       92.84       75.88      3.27 o 
  -4   2   6       32.74       33.07      2.78 o 
  -4   2   5       47.02       55.61      2.63 o 
  -4   2   4      186.55      210.46      4.53 o 
  -4   2   3      196.16      211.86      4.46 o 
  -4   2   2      223.58      255.36      4.86 o 
  -4   2   1      214.18      251.25      4.35 o 
  -4   2   0      337.28      358.67      5.02 o 
  -4   2  -1      334.47      360.11      5.18 o 
  -4   2  -2      210.91      212.22      5.09 o 
  -4   2  -3      222.53      254.96      4.98 o 
  -4   2  -4      196.28      213.57      4.43 o 
  -4   2  -5      184.17      190.77      5.49 o 
  -4   2  -6       46.35       45.58      3.13 o 
  -4   2  -7       32.19       22.32      3.36 o 
  -4   2  -8       91.62       90.34      3.25 o 
  -4   2  -9      614.21      854.96      8.14 o 
  -4   2 -10      883.21     1180.17      9.34 o 
  -4   2 -11      173.86      264.01      5.58 o 
  -4   2 -12      123.51      188.27      4.71 o 
  -4   2 -13       65.08       86.04      2.96 o 
  -4   2 -14       15.99       22.06      2.63 o 
  -4   2 -15      304.30      429.58      6.27 o 
  -4   2 -16       52.15       58.61      2.52 o 
  -4   2 -17      130.34      165.68      4.01 o 
  -4   2 -18       46.09       65.36      2.63 o 
   4  -2  19       24.50       25.47      1.48 o 
  -4   1  19       67.24       54.79      2.52 o 
  -4   1  18       16.61       14.07      1.92 o 
  -4   1  17      139.18      124.37      4.24 o 
   4  -1 -17      193.47      175.83      6.98 o 
  -4   1  16       25.76       22.24      3.62 o 
  -4   1  16       53.69       52.85      2.88 o 
   4  -1 -15        3.31        2.02      2.07 o 
   4  -1 -14       48.03       47.87      2.17 o 
   4  -1 -13       14.25       13.51      2.10 o 
   4  -1 -12      109.62       95.56      3.19 o 
   4  -1 -11       49.20       41.64      2.64 o 
   4  -1 -10      240.18      258.78      5.01 o 
   4  -1  -9      596.36      542.46      8.99 o 
  -4   1   8      405.68      451.04      7.81 o 
  -4   1   7      108.98      122.69      4.53 o 
  -4   1   6      178.16      216.17      5.78 o 
  -4   1   5       83.80       91.19      3.88 o 
  -4   1   4      124.76      122.29      4.45 o 
  -4   1   3      529.50      575.87      6.66 o 
  -4   1   2      246.86      272.42      4.54 o 
  -4   1   1       44.88       54.43      2.76 o 
  -4   1   0      123.54      163.67      4.17 o 
  -4   1  -1      122.06      152.51      4.18 o 
  -4   1  -2       45.05       53.60      2.93 o 
  -4   1  -3      248.08      284.59      4.76 o 
  -4   1  -4      530.04      600.40      8.27 o 
  -4   1  -5      123.11      117.00      4.35 o 
  -4   1  -6       85.22      118.65      5.20 o 
  -4   1  -7      180.90      235.30      6.87 o 
  -4   1  -8      108.11      112.44      4.28 o 
  -4   1  -9      407.24      497.51      6.99 o 
  -4   1 -10      586.49      628.72      7.15 o 
  -4   1 -11      242.38      285.23      4.84 o 
  -4   1 -12       48.69       43.79      2.49 o 
  -4   1 -13      110.81      150.24      4.45 o 
  -4   1 -14       14.32       10.87      2.69 o 
  -4   1 -15       47.75       49.05      3.25 o 
  -4   1 -16        3.31        2.43      2.54 o 
  -4   1 -17       53.73       68.66      3.19 o 
  -4   1 -18       55.22       68.34      3.31 o 
  -4   1 -19        8.99        9.05      1.45 o 
  -4   1 -20        0.74       -0.65      1.59 o 
  -4   0  19       14.10       14.78      1.79 o 
   4   0 -18        9.21        6.13      1.65 o 
   4   0 -17        0.45        1.30      2.02 o 
   4   0 -16        6.02        5.95      1.56 o 
   4   0 -15      408.52      447.20      7.96 o 
   4   0 -15      462.53      488.70      7.44 o 
  -4   0  14      101.91      113.69      7.67 o 
   4   0 -14      234.90      230.38      4.62 o 
   4   0 -13      136.26      132.11      3.59 o 
   4   0 -12       17.58       12.14      2.35 o 
   4   0 -11      272.06      278.54      4.79 o 
   4   0 -10     1599.99     1557.47     12.30 o 
  -4   0   9      759.03      751.50      9.88 o 
  -4   0   8      106.01      108.06      3.89 o 
  -4   0   7      480.76      481.98      7.05 o 
  -4   0   6      745.42      754.73     10.76 o 
  -4   0   5      188.04      196.70      5.60 o 
  -4   0   4       19.57       27.26      3.62 o 
  -4   0   3        2.51        3.91      3.16 o 
  -4   0   2      596.47      681.82      8.96 o 
  -4   0   1      422.03      514.75      7.79 o 
  -4   0   0      154.87      174.11      4.08 o 
  -4   0  -1      153.95      165.18      3.70 o 
  -4   0  -2      415.29      445.85      6.89 o 
  -4   0  -3      606.65      766.51      8.26 o 
  -4   0  -4        2.49        1.77      3.14 o 
  -4   0  -5       19.47       26.10      3.04 o 
  -4   0  -6      190.35      218.02      5.74 o 
  -4   0  -7      733.20      736.83     10.14 o 
  -4   0  -8      487.76      577.98      8.78 o 
  -4   0  -9      107.67      125.42      4.17 o 
  -4   0 -10      747.98      791.76      8.34 o 
  -4   0 -11       34.07       54.83      5.16 o 
  -4   0 -11     1574.21     1669.18     11.73 o 
  -4   0 -12      276.67      336.63      5.88 o 
  -4   0 -13       17.82       19.83      2.57 o 
   4   0  14       82.95      106.30      6.61 o 
  -4   0 -14      136.74      158.01      4.61 o 
  -4   0 -15      135.26      182.19      8.63 o 
  -4   0 -15      235.46      264.36      6.26 o 
  -4   0 -16       54.93       81.30      4.16 o 
  -4   0 -16      456.58      491.89      9.83 o 
  -4   0 -17       20.18       22.81      2.08 o 
  -4   0 -18        7.37        8.57      1.68 o 
  -4   0 -19        0.78        0.34      1.82 o 
  -4   0 -20      127.83      161.03      4.06 o 
   4   1 -19        7.22        6.56      2.26 o 
   4   1 -18      148.94      124.58      3.87 o 
   4   1 -17       10.25       11.20      2.48 o 
   4   1 -16       15.65       17.88      1.69 o 
   4   1 -15        0.32        0.04      1.53 o 
   4   1 -14        1.09        7.93      1.82 o 
   4   1 -14      138.43       97.40      7.49 o 
  -4  -1  13       13.04       15.28      3.63 o 
   4   1 -13       27.22       25.32      2.97 o 
  -4  -1  12        1.65        3.97      3.56 o 
   4   1 -12      116.27      117.06      3.59 o 
  -4  -1  11       64.75       55.12      5.97 o 
   4   1 -11       66.10       58.14      2.91 o 
  -4  -1  10        2.22       -0.01      5.28 o 
   4   1 -10      111.99      111.92      4.16 o 
  -4  -1   9      479.34      473.23      8.02 o 
  -4  -1   8      186.54      169.77      4.55 o 
  -4  -1   7      264.46      269.26      5.51 o 
  -4  -1   6       52.35       55.84      3.92 o 
  -4  -1   5      143.59      143.75      4.97 o 
  -4  -1   4      435.11      465.02      8.42 o 
  -4  -1   3       28.88       32.49      4.00 o 
  -4  -1   2       78.39       83.62      3.82 o 
  -4  -1   1      180.93      181.16      5.23 o 
  -4  -1   0       90.68      103.72      4.13 o 
  -4  -1  -1       92.21      106.21      4.28 o 
  -4  -1  -2      183.69      190.88      4.64 o 
  -4  -1  -3       79.49       95.28      3.69 o 
  -4  -1  -4       21.14       36.70      6.29 o 
  -4  -1  -4       29.10       29.97      3.36 o 
  -4  -1  -5       67.46       87.82      8.04 o 
  -4  -1  -5      430.04      452.80      7.99 o 
  -4  -1  -6      140.20      170.21      9.95 o 
  -4  -1  -6      145.85      179.76      4.36 o 
  -4  -1  -7       52.76       52.32      3.02 o 
  -4  -1  -8      267.73      291.10      5.26 o 
  -4  -1  -9      183.48      174.45      3.98 o 
  -4  -1 -10      485.74      522.31      6.80 o 
  -4  -1 -11      113.83      117.95      4.08 o 
   4   1  12        1.37        5.44      4.80 o 
  -4  -1 -12       65.04       63.13      3.83 o 
   4   1  13      116.58      120.08      7.88 o 
  -4  -1 -13      118.20      148.02      4.69 o 
  -4  -1 -14       14.43       16.91      2.33 o 
  -4  -1 -14       27.25       19.69      4.36 o 
  -4  -1 -15      139.69      175.57      3.83 o 
  -4  -1 -16        0.65       -1.64      1.64 o 
  -4  -1 -17       36.62       33.65      2.04 o 
  -4  -1 -18       47.61       55.16      2.61 o 
  -4  -1 -19        5.77        5.79      1.86 o 
   4   1  20       42.42       47.95      2.54 o 
  -4  -1 -21       15.76       17.53      1.49 o 
   4   2 -19       10.32        7.71      2.29 o 
   4   2 -18        7.18        6.44      2.14 o 
   4   2 -17        3.10        0.50      2.22 o 
   4   2 -16        4.31        6.05      1.45 o 
   4   2 -15       97.55      101.11      3.23 o 
  -4  -2  14        0.22        1.10      1.85 o 
   4   2 -14       23.94       19.93      4.72 o 
  -4  -2  13        0.61       -3.09      3.09 o 
   4   2 -13        0.63        1.41      2.65 o 
  -4  -2  12       16.23       19.39      4.93 o 
   4   2 -12       46.50       44.01      3.39 o 
  -4  -2  11       49.32       51.95      4.02 o 
   4   2 -11       79.47       66.36      7.13 o 
  -4  -2  10      328.60      301.09     13.09 o 
   4   2 -10      360.54      353.09      9.09 o 
  -4  -2   9       55.08       53.88      6.57 o 
   4   2  -9       57.18       49.21      4.51 o 
  -4  -2   8       50.68       57.90      4.84 o 
   4   2  -8      480.00      475.85     10.66 o 
  -4  -2   7      102.93       94.85      5.81 o 
   4   2  -7      191.42      188.66      7.02 o 
  -4  -2   6      135.31      123.27      6.42 o 
   4   2  -6      151.44      130.84      8.70 o 
  -4  -2   5       61.03       56.60      7.26 o 
  -4  -2   5      163.99      178.45      4.80 o 
  -4  -2   4       47.26       42.16      7.14 o 
  -4  -2   4      142.76      148.15      4.44 o 
  -4  -2   3      111.53       84.95      8.19 o 
  -4  -2   3      111.68      110.58      3.66 o 
  -4  -2   2       12.24        9.16      4.15 o 
  -4  -2   2      228.76      248.71      5.33 o 
  -4  -2   1       84.61       72.87      7.66 o 
  -4  -2   1       86.00       82.92      3.91 o 
  -4  -2   0        1.68        4.55      5.73 o 
   4   2   0       10.50       10.35      3.51 o 
  -4  -2  -1        8.97        9.42      4.35 o 
   4   2   1       10.62        4.61      4.10 o 
  -4  -2  -2        1.41        2.45      4.21 o 
   4   2   2       84.60       81.98      5.08 o 
  -4  -2  -3      220.23      234.50      8.64 o 
   4   2   3      232.26      242.30      6.92 o 
  -4  -2  -4        0.15       -0.97      3.66 o 
  -4  -2  -4      109.81      109.34      4.30 o 
  -4  -2  -5       97.13      107.76      4.55 o 
   4   2   5      143.60      154.34      5.11 o 
  -4  -2  -6      104.71      118.85      8.77 o 
  -4  -2  -6      164.72      169.62      4.32 o 
  -4  -2  -7       16.40       17.60      6.31 o 
  -4  -2  -7      149.44      146.36      4.09 o 
  -4  -2  -8      191.21      185.08      4.43 o 
  -4  -2  -9      486.49      507.87      6.89 o 
  -4  -2 -10        2.13       -1.69      3.43 o 
  -4  -2 -10       56.28       52.77      3.86 o 
  -4  -2 -11       32.49       27.74      2.97 o 
  -4  -2 -11      355.56      360.17      8.02 o 
  -4  -2 -12       30.67       31.65      2.56 o 
  -4  -2 -12       79.16       88.14      5.43 o 
  -4  -2 -13       30.78       30.71      2.21 o 
   4   2  13       46.74       53.76      6.84 o 
  -4  -2 -14        0.03       -1.80      1.80 o 
  -4  -2 -15       24.12       22.27      1.88 o 
  -4  -2 -16        3.21        4.85      1.60 o 
  -4  -2 -17       75.57       93.53      2.54 o 
  -4  -2 -18        0.01       -1.58      1.58 o 
   4   2  19      122.57      154.73      3.51 o 
  -4  -2 -20        8.87        9.85      1.68 o 
  -4  -2 -21        8.58        7.10      1.51 o 
   4   3 -19      135.17      110.51      4.35 o 
   4   3 -18        1.19        3.34      1.96 o 
   4   3 -17       19.41       17.44      2.42 o 
   4   3 -16       28.55       30.28      1.89 o 
   4   3 -15       29.29       26.82      2.19 o 
   4   3 -14       74.79       85.80      2.99 o 
   4   3 -13      117.03      116.07      3.57 o 
  -4  -3  12       62.55       57.24      4.03 o 
   4   3 -12       73.28       68.31      4.68 o 
  -4  -3  11       41.02       41.55      5.44 o 
   4   3 -11      108.41      108.13      4.54 o 
  -4  -3  10       49.46       53.24      6.00 o 
  -4  -3  10      249.08      214.97      6.47 o 
  -4  -3   9      596.39      531.34     16.47 o 
  -4  -3   9      706.92      625.79      9.91 o 
  -4  -3   8      144.39      120.53      8.74 o 
   4   3  -8      144.93      127.67      6.18 o 
  -4  -3   7       18.73       28.03      5.66 o 
   4   3  -7      124.02      127.41      6.06 o 
  -4  -3   6      179.76      156.14      9.76 o 
   4   3  -6      302.58      301.33     12.45 o 
  -4  -3   5       51.53       46.36      4.51 o 
   4   3  -5       62.45       64.88      7.30 o 
  -4  -3   4       52.61       45.42      4.20 o 
   4   3  -4      144.63      155.52      7.14 o 
  -4  -3   3      171.65      165.93      5.29 o 
   4   3  -3      182.10      182.51      7.37 o 
  -4  -3   2        0.31        2.58      2.79 o 
   4   3  -2       68.96       79.57      5.55 o 
  -4  -3   1       84.71       79.67      3.95 o 
   4   3  -1      115.91      120.38      6.17 o 
  -4  -3   0        0.99        0.30      2.80 o 
   4   3   0       64.09       57.94      4.80 o 
  -4  -3  -1       64.17       55.67      4.19 o 
   4   3   1       65.15       53.04      3.94 o 
  -4  -3  -2       31.74       29.36      4.46 o 
   4   3   2      115.02      109.01      4.42 o 
  -4  -3  -3       69.82       66.36      4.10 o 
   4   3   3       70.13       75.49      4.26 o 
  -4  -3  -4       10.63        5.82      4.14 o 
   4   3   4      179.39      191.44      5.66 o 
  -4  -3  -5       93.59       95.88      4.51 o 
   4   3   5      145.32      147.07      4.98 o 
  -4  -3  -6       11.11       13.10      4.08 o 
  -4  -3  -6       61.77       61.11      3.51 o 
  -4  -3  -7      124.93      125.78      6.09 o 
   4   3   7      301.66      280.88      6.59 o 
  -4  -3  -8      107.09      101.69      5.72 o 
   4   3   8      125.51      115.00      4.66 o 
  -4  -3  -9        0.55        2.45      4.42 o 
  -4  -3  -9      142.51      134.06      4.99 o 
  -4  -3 -10      112.42       99.88      3.77 o 
   4   3  10      698.78      661.60     13.67 o 
  -4  -3 -11      203.03      186.70      4.43 o 
   4   3  11      251.66      260.82     13.00 o 
  -4  -3 -12       68.54       71.02      2.61 o 
  -4  -3 -13       10.91        7.06      1.71 o 
  -4  -3 -14       16.01       18.13      1.71 o 
  -4  -3 -15       21.88       27.29      1.56 o 
  -4  -3 -16       41.09       46.82      1.85 o 
  -4  -3 -17       34.34       33.27      1.99 o 
  -4  -3 -18       10.92       14.27      1.58 o 
  -4  -3 -19        0.13       -1.27      1.27 o 
  -4  -3 -20       68.19       79.93      3.00 o 
   4   3  21        2.00       -1.16      2.14 o 
   4   4 -18       31.68       23.79      2.06 o 
   4   4 -17       64.93       52.69      3.10 o 
   4   4 -16      108.33      113.36      2.97 o 
   4   4 -15       71.21       78.78      2.86 o 
   4   4 -14        3.42        2.45      1.53 o 
  -4  -4  13        5.26        5.15      1.66 o 
  -4  -4  12      139.62      130.39      3.71 o 
  -4  -4  11       33.63       29.90      2.21 o 
  -4  -4  10        3.01        3.96      2.24 o 
  -4  -4   9        5.18        2.60      4.84 o 
  -4  -4   9       27.05       24.53      3.75 o 
  -4  -4   8       63.77       51.47      4.32 o 
  -4  -4   8       76.97       67.74      4.53 o 
  -4  -4   7       50.00       40.27      4.38 o 
  -4  -4   7      225.61      197.94      6.23 o 
  -4  -4   6      140.76      112.95      6.28 o 
   4   4  -6      375.92      377.55     14.08 o 
  -4  -4   5      158.23      134.91      6.80 o 
   4   4  -5      199.04      187.86     10.18 o 
  -4  -4   4       28.64       24.35      2.86 o 
   4   4  -4       33.80       35.70      6.54 o 
  -4  -4   3       17.94       14.48      3.19 o 
   4   4  -3       20.66       11.67      4.77 o 
  -4  -4   2       16.65       17.88      2.91 o 
   4   4  -2       32.14       36.92      4.56 o 
  -4  -4   1      314.34      281.57      6.56 o 
   4   4  -1      526.66      529.42     11.92 o 
  -4  -4   0      477.96      437.13      7.18 o 
   4   4   0      478.17      431.78     10.60 o 
  -4  -4  -1        0.21        7.53      2.62 o 
   4   4   1      470.13      447.18     10.87 o 
  -4  -4  -2      215.96      214.76      5.54 o 
   4   4   2      525.01      523.39     11.67 o 
  -4  -4  -3       15.76       13.92      2.68 o 
   4   4   3       32.13       24.72      4.00 o 
  -4  -4  -4        2.77       -1.21      3.07 o 
   4   4   4       20.40       16.98      4.12 o 
  -4  -4  -5        5.25        6.27      3.12 o 
   4   4   5       33.41       34.63      3.82 o 
  -4  -4  -6       41.51       43.26      3.21 o 
   4   4   6      197.08      185.96      5.39 o 
  -4  -4  -7      239.18      229.05      6.57 o 
   4   4   7      377.58      351.95      8.35 o 
  -4  -4  -8      178.61      150.32      5.45 o 
   4   4   8      227.77      193.69      6.41 o 
  -4  -4  -9       13.43       13.52      2.74 o 
   4   4   9       76.12       77.80      5.73 o 
  -4  -4 -10       22.25       20.32      2.11 o 
   4   4  10       27.34       38.62      7.17 o 
  -4  -4 -11       61.00       47.41      2.08 o 
  -4  -4 -12      154.44      140.30      3.17 o 
  -4  -4 -13        0.41       -0.14      1.54 o 
  -4  -4 -14      340.22      353.02      4.49 o 
  -4  -4 -15        7.37        6.28      1.42 o 
  -4  -4 -16       28.66       41.15      1.72 o 
  -4  -4 -17        1.96        1.70      1.28 o 
  -4  -4 -18      140.13      158.46      3.37 o 
  -4  -4 -19        0.41        1.30      1.15 o 
   4   4  20       12.28       14.67      1.39 o 
   4   5 -18       10.30        4.43      1.73 o 
   4   5 -17        0.77        3.31      2.41 o 
  -4  -5  16       19.46       19.40      2.27 o 
   4   5 -15       16.65       12.64      1.72 o 
  -4  -5  14      197.16      198.79      3.80 o 
  -4  -5  13       30.94       25.48      1.67 o 
  -4  -5  12       37.00       35.67      1.85 o 
  -4  -5  11        5.77        8.30      1.59 o 
  -4  -5  10      157.22      146.39      4.00 o 
   4   5 -10      161.97      154.23      8.45 o 
  -4  -5   9       14.15       11.11      1.86 o 
  -4  -5   8       28.42       17.18      2.58 o 
   4   5  -8      105.82       90.75      5.31 o 
  -4  -5   7       21.62       15.82      2.67 o 
   4   5  -7       21.73       17.89      5.68 o 
  -4  -5   6       39.37       34.74      4.18 o 
   4   5  -6       95.32       96.70      8.20 o 
  -4  -5   5       21.93       18.10      3.72 o 
   4   5  -5      966.68     1088.17     23.22 o 
  -4  -5   4      200.03      212.96      8.29 o 
   4   5  -4     1095.47     1212.47     17.66 o 
  -4  -5   3      756.41      720.65     11.87 o 
   4   5  -3      757.40      685.28     18.50 o 
  -4  -5   2      331.79      329.20      6.85 o 
   4   5  -2      364.26      375.60     14.18 o 
  -4  -5   1      491.61      451.14      6.93 o 
   4   5  -1      524.57      512.45     11.85 o 
  -4  -5   0      502.12      471.92      7.15 o 
   4   5   0      648.55      669.92     13.45 o 
  -4  -5  -1      148.94      145.20      4.27 o 
   4   5   1      642.61      664.43     13.32 o 
  -4  -5  -2       33.52       32.95      2.28 o 
   4   5   2      516.86      541.22     16.51 o 
  -4  -5  -3       33.02       37.70      2.94 o 
   4   5   3      359.23      385.16      8.55 o 
  -4  -5  -4        1.02        8.93      2.53 o 
   4   5   4      744.69      738.18     14.04 o 
  -4  -5  -5      910.76      862.01     15.11 o 
   4   5   5     1107.42     1152.76     14.40 o 
  -4  -5  -6      960.92      912.30     15.58 o 
   4   5   6      982.47      985.77     13.23 o 
  -4  -5  -7       56.90       47.52      3.46 o 
   4   5   7       95.61       89.29      4.66 o 
  -4  -5  -8        0.11       -1.26      2.58 o 
   4   5   8       21.37       12.18      3.76 o 
  -4  -5  -9       78.72       65.82      2.87 o 
   4   5   9      106.67       76.26      5.82 o 
  -4  -5 -10       34.74       25.76      1.75 o 
  -4  -5 -11        4.83        1.48      1.59 o 
  -4  -5 -12      151.02      139.41      3.03 o 
  -4  -5 -13        5.68        4.57      1.50 o 
  -4  -5 -14      109.26      113.31      2.86 o 
  -4  -5 -15       86.38       94.93      2.52 o 
  -4  -5 -16       27.61       26.85      1.46 o 
  -4  -5 -17       43.29       41.84      1.43 o 
  -4  -5 -18       50.32       57.25      1.45 o 
  -4  -5 -19        4.81        4.23      1.10 o 
   4   6 -17        0.34        1.19      1.70 o 
  -4  -6  16       48.11       40.13      2.07 o 
  -4  -6  15       79.72       63.35      2.36 o 
  -4  -6  14       13.19        9.91      1.50 o 
  -4  -6  13      409.65      374.51      5.09 o 
  -4  -6  12       14.07       15.88      1.66 o 
  -4  -6  11        3.36        3.17      1.56 o 
  -4  -6  10        3.65        3.93      1.61 o 
  -4  -6   9       19.37       17.46      1.88 o 
  -4  -6   8        1.16        4.86      2.05 o 
   4   6  -8      102.16       84.71      7.09 o 
  -4  -6   7      287.94      221.99      5.14 o 
  -4  -6   6      376.68      323.16      6.07 o 
   4   6  -6      381.50      345.96     13.32 o 
  -4  -6   5        5.10        7.27      2.68 o 
   4   6  -5      105.87      117.68      8.74 o 
  -4  -6   4       11.14       10.60      1.87 o 
  -4  -6   3        1.26        2.01      2.44 o 
   4   6  -3      138.58      127.23      9.20 o 
  -4  -6   2        2.73        3.64      2.40 o 
   4   6  -2        5.44        6.87      5.51 o 
  -4  -6   1        1.05       11.09      2.44 o 
   4   6  -1      358.24      385.54     14.38 o 
  -4  -6   0      673.76      636.39      8.14 o 
   4   6   0      834.69      856.76     20.76 o 
  -4  -6  -1      163.68      153.70      3.91 o 
   4   6   1      826.11      865.40     20.88 o 
  -4  -6  -2      363.30      347.00      5.60 o 
   4   6   2      364.33      326.95     13.65 o 
  -4  -6  -3        2.75        0.50      1.97 o 
   4   6   3        5.44        6.09      6.00 o 
  -4  -6  -4      139.66      129.55      5.04 o 
   4   6   4      140.90      138.55      6.50 o 
  -4  -6  -5       40.35       36.09      3.10 o 
   4   6   5       51.31       48.14      5.08 o 
  -4  -6  -6      102.50       95.23      4.49 o 
   4   6   6      107.51      104.45      6.11 o 
  -4  -6  -7        4.90        4.20      2.10 o 
   4   6   7      375.24      335.86      9.56 o 
  -4  -6  -8        0.07        1.87      2.10 o 
   4   6   8      283.17      241.76      8.19 o 
  -4  -6  -9      102.73       86.18      3.09 o 
   4   6   9      103.87      103.63      8.78 o 
  -4  -6 -10        2.51        2.97      1.75 o 
  -4  -6 -11       83.84       74.84      2.76 o 
  -4  -6 -12       21.14       17.02      1.71 o 
  -4  -6 -13       86.51       83.24      2.21 o 
  -4  -6 -14        6.61        4.04      1.25 o 
  -4  -6 -15       48.37       41.33      1.70 o 
  -4  -6 -16      137.89      137.18      2.60 o 
  -4  -6 -17      207.09      215.19      2.92 o 
  -4  -6 -18        2.52        2.07      0.98 o 
   4   6  19        7.09        3.92      2.23 o 
  -4  -7  15       56.97       44.62      1.83 o 
  -4  -7  14        2.22        2.88      1.44 o 
  -4  -7  13      153.50      130.62      3.42 o 
  -4  -7  12       14.57       13.93      1.63 o 
  -4  -7  11        3.49        4.71      1.58 o 
  -4  -7  10      120.19       95.34      3.12 o 
  -4  -7   9      137.68      127.23      3.17 o 
  -4  -7   8       49.68       36.67      2.02 o 
  -4  -7   7        0.68        0.76      1.85 o 
  -4  -7   6       16.38       14.43      2.19 o 
  -4  -7   5       15.51       11.23      2.27 o 
   4   7  -5       18.15       16.46      5.36 o 
  -4  -7   4       22.39       22.48      2.43 o 
   4   7  -4       27.51       31.30      5.88 o 
  -4  -7   3       63.39       67.88      2.57 o 
  -4  -7   2        3.79        3.86      2.01 o 
   4   7  -2      224.18      241.94     11.47 o 
  -4  -7   1      411.73      397.98      7.26 o 
   4   7  -1      430.87      463.89     15.28 o 
  -4  -7   0       44.87       40.36      2.78 o 
   4   7   0       86.97       84.71      7.80 o 
  -4  -7  -1       38.88       39.23      2.77 o 
   4   7   1       77.10       76.16      7.57 o 
  -4  -7  -2       42.82       44.47      2.68 o 
   4   7   2       86.93       92.24      8.04 o 
  -4  -7  -3       19.46       17.44      2.05 o 
   4   7   3      424.27      400.55     14.30 o 
  -4  -7  -4      224.17      213.32      5.96 o 
   4   7   4      227.89      228.02     11.15 o 
  -4  -7  -5      520.88      485.36      8.87 o 
   4   7   5      583.21      567.41     16.34 o 
  -4  -7  -6        5.22        6.99      2.29 o 
   4   7   6       27.23       39.45      4.60 o 
  -4  -7  -7        2.68        1.96      1.79 o 
   4   7   7       17.93       23.33      4.19 o 
  -4  -7  -8        3.82        2.41      1.84 o 
   4   7   8       19.93       21.21      3.98 o 
  -4  -7  -9        3.27        3.29      1.88 o 
   4   7   9        3.94        4.75      3.76 o 
  -4  -7 -10       52.42       46.51      2.52 o 
   4   7  10      101.26       92.05      4.88 o 
  -4  -7 -11       82.96       75.51      2.53 o 
   4   7  11      218.33      236.66     10.65 o 
  -4  -7 -12        4.25        6.14      1.33 o 
  -4  -7 -13       78.42       64.41      1.84 o 
  -4  -7 -14        1.62        2.94      1.10 o 
  -4  -7 -15       52.76       50.41      1.47 o 
  -4  -7 -16        7.15        7.08      1.01 o 
  -4  -7 -17       12.63       10.05      0.96 o 
  -4  -8  14        2.53       -0.08      1.61 o 
  -4  -8  13       32.09       27.29      1.53 o 
  -4  -8  12      109.73       86.12      2.31 o 
  -4  -8  11        4.05        2.53      1.37 o 
  -4  -8  10        0.07        1.13      1.42 o 
  -4  -8   9       17.26       16.36      1.61 o 
  -4  -8   8       54.35       49.80      2.94 o 
   4   8  -8       55.25       59.42      5.20 o 
  -4  -8   7        1.18        1.56      1.52 o 
  -4  -8   6       58.95       55.34      2.59 o 
   4   8  -6      101.42      108.15      7.33 o 
  -4  -8   5        1.27        0.58      1.62 o 
  -4  -8   4       32.94       35.24      2.43 o 
   4   8  -4      133.94      145.64      8.61 o 
  -4  -8   3       72.27       71.79      3.07 o 
   4   8  -3       75.23       92.64      7.36 o 
  -4  -8   2      121.33      120.97      3.28 o 
   4   8  -2      170.77      203.58     10.03 o 
  -4  -8   1        0.08        0.79      1.77 o 
   4   8  -1        2.17        2.87      4.65 o 
  -4  -8   0        0.37        3.47      1.83 o 
   4   8   0      227.66      253.72     10.99 o 
  -4  -8  -1       17.19       15.03      2.07 o 
   4   8   1       34.08       40.51      5.92 o 
  -4  -8  -2      231.18      233.46      5.33 o 
   4   8   2      231.54      281.64     11.73 o 
  -4  -8  -3        2.13        1.92      2.17 o 
   4   8   3        2.20        2.67      4.88 o 
  -4  -8  -4       50.28       48.64      3.65 o 
   4   8   4      169.57      171.05      6.57 o 
  -4  -8  -5        3.01        2.45      2.18 o 
   4   8   5       74.06       69.87      6.59 o 
  -4  -8  -6      102.73       98.77      3.28 o 
   4   8   6      135.12      143.69      8.50 o 
  -4  -8  -7       47.85       45.62      3.26 o 
   4   8   7       49.10       48.78      4.11 o 
  -4  -8  -8       43.20       40.53      2.02 o 
   4   8   8      101.15      110.56      5.16 o 
  -4  -8  -9        0.08       -1.39      1.69 o 
   4   8   9        1.24        2.03      3.30 o 
  -4  -8 -10        0.92       -0.11      2.27 o 
   4   8  10       54.35       48.84      3.25 o 
  -4  -8 -11        9.34        5.63      2.06 o 
   4   8  11       26.31       22.76      2.61 o 
  -4  -8 -12       80.79       68.17      2.46 o 
   4   8  12       80.86       78.38      6.11 o 
  -4  -8 -13        0.01       -0.22      1.11 o 
   4   8  13        3.99       10.42      4.51 o 
  -4  -8 -14        3.59        4.33      0.98 o 
  -4  -8 -15        0.71        0.94      0.98 o 
  -4  -8 -16       55.70       37.06      1.53 o 
  -4  -9  12        8.53        5.31      1.48 o 
  -4  -9  11        0.85        1.14      1.13 o 
  -4  -9  10      111.75       93.23      2.36 o 
  -4  -9   9        0.17        0.52      1.29 o 
  -4  -9   8        9.89       10.56      1.65 o 
   4   9  -8       24.02       28.67      3.69 o 
  -4  -9   7        5.57        6.12      1.50 o 
   4   9  -7       14.02       15.07      3.58 o 
  -4  -9   6       12.42       11.78      1.91 o 
   4   9  -6      172.06      191.30      5.56 o 
  -4  -9   5        1.39        1.25      1.88 o 
   4   9  -5        2.57       -0.14      2.93 o 
  -4  -9   4      166.73      167.55      5.68 o 
  -4  -9   4      252.19      283.63      5.90 o 
  -4  -9   3       14.16       11.56      2.05 o 
   4   9  -3       28.76       33.23      3.41 o 
  -4  -9   2       41.43       48.91      3.77 o 
  -4  -9   2       49.11       62.52      3.25 o 
  -4  -9   1       28.44       29.95      3.20 o 
   4   9  -1       32.37       32.96      2.92 o 
  -4  -9   0       16.33       18.80      4.11 o 
  -4  -9   0       18.65       18.50      2.50 o 
  -4  -9  -1        1.10        1.44      2.28 o 
  -4  -9  -1        2.18        2.26      2.74 o 
  -4  -9  -2        2.37        6.67      3.71 o 
  -4  -9  -2       18.42       13.04      2.61 o 
  -4  -9  -3       31.96       34.15      2.94 o 
  -4  -9  -4       48.54       61.58      3.31 o 
  -4  -9  -5       28.77       31.52      2.85 o 
  -4  -9  -6       86.92       93.96      6.27 o 
   4   9   6      250.85      280.14      7.07 o 
   4   9   7        1.21        1.15      3.86 o 
  -4  -9  -7        2.57        6.26      2.43 o 
   4   9   8      162.37      140.31      6.09 o 
  -4  -9  -8      174.58      180.19      4.63 o 
  -4  -9  -9        8.59        7.98      1.75 o 
   4   9   9       14.07       12.06      3.58 o 
  -4  -9 -10       14.37       15.59      2.10 o 
   4   9  10       24.09       27.55      2.77 o 
  -4  -9 -11       29.22       31.33      2.28 o 
   4   9  11       29.39       26.52      2.86 o 
  -4  -9 -12       31.12       25.44      1.98 o 
   4   9  12      141.00      139.17      4.18 o 
  -4  -9 -13        2.90        3.62      1.01 o 
  -4  -9 -14       78.95       58.01      2.15 o 
  -4 -10   9        3.92        4.93      1.23 o 
  -4 -10   8        1.43       -0.45      1.71 o 
  -4 -10   8       61.09       60.58      2.95 o 
  -4 -10   7        9.85        9.09      1.49 o 
  -4 -10   7       18.50       16.79      2.26 o 
  -4 -10   6       14.76        8.86      1.47 o 
  -4 -10   6       76.29       73.09      3.54 o 
  -4 -10   5       11.84       10.38      1.62 o 
   4  10  -5       12.70       15.24      2.52 o 
  -4 -10   4        1.11        3.67      2.74 o 
  -4 -10   4        3.71        6.16      1.93 o 
  -4 -10   3        7.02        6.55      3.00 o 
  -4 -10   3       54.22       53.77      2.40 o 
  -4 -10   2        6.32       10.51      3.06 o 
  -4 -10   2        8.71        7.99      2.00 o 
  -4 -10   1       24.77       31.47      2.66 o 
  -4 -10   1       68.57       79.55      2.99 o 
  -4 -10   0       24.97       29.65      3.82 o 
  -4 -10   0       77.82       75.48      3.00 o 
  -4 -10  -1      110.88      126.54      3.56 o 
  -4 -10  -2       78.30       87.67      4.13 o 
  -4 -10  -3       68.90       79.77      3.93 o 
  -4 -10  -4        8.64       10.78      2.60 o 
  -4 -10  -5       54.91       60.62      3.43 o 
  -4 -10  -6        3.74        3.89      2.10 o 
  -4 -10  -7       12.52       17.27      2.16 o 
  -4 -10  -8       77.09       78.02      2.69 o 
  -4 -10  -9       18.48       20.49      1.94 o 
  -4 -10 -10       60.69       59.38      3.43 o 
   4  10  10       62.09       46.77      2.38 o 
   4  10  11        6.72        2.61      2.74 o 
   4  11  -5       91.70      112.71      3.85 o 
   4  11  -4       15.35       25.17      2.37 o 
  -4 -11   3      102.84       90.70      4.09 o 
  -4 -11   2       38.05       44.87      2.29 o 
  -4 -11   1      316.09      343.71      5.38 o 
  -4 -11   0       37.87       48.05      2.58 o 
  -4 -11  -1       33.79       33.87      2.33 o 
  -4 -11  -2       37.23       39.24      2.34 o 
  -4 -11  -3      313.67      320.31      5.44 o 
  -4 -11  -4       37.61       40.84      2.49 o 
  -4 -11  -5      104.54      110.98      3.25 o 
  -4 -11  -6       15.15       12.84      1.66 o 
   4  11   7       91.21       70.25      3.38 o 
   5  -4  -7       19.11       24.00      1.51 o 
  -5   4   6       31.72       42.49      2.01 o 
  -5   4   5      161.11      178.15      5.86 o 
   5  -4  -5      332.36      275.76      6.78 o 
  -5   4   4       27.93       33.45      3.19 o 
   5  -4  -4       41.57       42.23      3.25 o 
  -5   4   3        8.61        7.89      1.50 o 
   5  -4  -3       40.84       43.85      3.38 o 
  -5   4   2        0.74        1.23      1.45 o 
  -5   4   1       12.19       14.31      2.37 o 
   5  -4  -1       12.96       14.18      3.22 o 
  -5   4   0       21.73       21.79      2.54 o 
   5  -4   0       35.98       33.32      3.35 o 
  -5   4  -1       14.50       21.51      2.55 o 
   5  -4   1       35.86       35.62      3.52 o 
  -5   4  -2        0.79        0.17      2.15 o 
   5  -4   2       12.77       20.34      2.31 o 
  -5   4  -3       24.49       28.10      2.73 o 
   5  -4   3       25.22       44.95      2.63 o 
  -5   4  -4       32.77       44.80      3.39 o 
   5  -4   4       41.24       60.10      2.42 o 
  -5   4  -5       13.87       15.41      2.19 o 
   5  -4   5       41.33       47.85      2.47 o 
  -5   4  -6      174.18      233.51      6.39 o 
   5  -4   6      332.58      393.54      5.59 o 
  -5   4  -7      199.96      256.18      6.33 o 
   5  -4   7      231.14      248.95      6.54 o 
  -5   4  -8      193.05      210.77      5.26 o 
   5  -4   8      211.84      188.38      5.40 o 
   5  -3  -9        0.01       -0.82      1.36 o 
   5  -3  -8       70.94       58.38      2.46 o 
   5  -3  -7        2.42        6.79      1.52 o 
   5  -3  -6       21.16       19.00      1.98 o 
  -5   3   5      150.25      148.80      3.87 o 
   5  -3  -5      194.53      166.08      6.42 o 
  -5   3   4        2.53        3.10      1.89 o 
  -5   3   3      152.14      165.04      3.43 o 
  -5   3   2       31.04       34.62      1.93 o 
  -5   3   1        2.57        9.34      1.66 o 
   5  -3  -1      161.67      170.29      7.49 o 
  -5   3   0       12.30       11.80      1.59 o 
   5  -3   0       40.17      104.80      6.20 o 
  -5   3  -1       28.35       31.74      1.95 o 
   5  -3   1       40.44       73.51      5.43 o 
  -5   3  -2      161.82      201.14      7.46 o 
   5  -3   2      164.35      218.43      5.64 o 
  -5   3  -3        1.09        1.28      2.37 o 
   5  -3   3       31.61       28.95      3.00 o 
  -5   3  -4       23.62       32.38      2.40 o 
   5  -3   4      173.20      180.71      7.25 o 
  -5   3  -5      110.02      121.43      5.64 o 
   5  -3   5      112.51      165.40      3.77 o 
  -5   3  -6       45.04       62.44      2.65 o 
   5  -3   6      192.76      182.06      3.73 o 
  -5   3  -7       43.64       56.50      2.43 o 
   5  -3   7       64.44       68.89      2.59 o 
  -5   3  -8      131.73      158.97      3.67 o 
   5  -3   8      134.10      150.24      3.30 o 
  -5   3  -9       54.67       67.25      2.07 o 
   5  -3  10        0.95        3.12      1.58 o 
   5  -3  11        2.08        1.74      2.04 o 
  -5   2  11        9.04        4.58      2.03 o 
   5  -2 -10      115.96       95.19      2.84 o 
   5  -2  -9       23.81       25.33      1.53 o 
  -5   2   8       45.54       50.85      2.00 o 
   5  -2  -7      253.53      257.32      3.50 o 
   5  -2  -6      347.21      357.58      6.86 o 
   5  -2  -6      427.12      373.19      8.07 o 
  -5   2   5       21.65       24.15      3.53 o 
   5  -2  -5      113.79       52.32      4.36 o 
  -5   2   4      374.07      386.29     10.90 o 
   5  -2  -4      377.56      354.86      8.36 o 
  -5   2   3        0.01        2.91      3.01 o 
   5  -2  -3       31.35       38.60      4.82 o 
  -5   2   2       12.87       16.85      3.50 o 
   5  -2  -2       62.20       64.39      5.67 o 
  -5   2   1       21.40       22.15      2.39 o 
   5  -2  -1       22.07       44.11      4.95 o 
  -5   2   0       60.54       68.58      3.25 o 
   5  -2   0      103.46      123.38      7.29 o 
  -5   2  -1       43.65       57.25      3.08 o 
   5  -2   1      103.17      130.63      7.54 o 
  -5   2  -2        0.68       -2.38      3.90 o 
   5  -2   2       21.72       28.37      3.34 o 
  -5   2  -3       50.18       63.58      2.66 o 
   5  -2   3       62.83       80.53      6.18 o 
  -5   2  -4       31.87       42.70      2.31 o 
   5  -2   4       31.89       58.07      5.35 o 
  -5   2  -5        3.55       11.56      1.68 o 
   5  -2   5      371.33      408.99     11.45 o 
  -5   2  -6       93.71      122.03      3.40 o 
   5  -2   6      115.00      214.54      8.59 o 
  -5   2  -7       81.28      103.72      3.11 o 
   5  -2   7      422.64      479.56     11.78 o 
  -5   2  -8       74.88      100.80      2.94 o 
   5  -2   8      324.14      348.88      6.04 o 
  -5   2  -9      167.89      207.48      2.93 o 
  -5   2 -10        7.47        9.50      1.14 o 
  -5   2 -11       14.63       18.81      1.33 o 
  -5   2 -12       31.72       35.82      1.50 o 
  -5   1  12        2.76        1.27      2.04 o 
  -5   1  11       19.81       18.49      1.45 o 
  -5   1  10        2.18        0.63      1.15 o 
  -5   1   9       26.13       23.72      1.60 o 
   5  -1  -9      140.90       75.79      3.03 o 
  -5   1   8       13.39       14.88      1.67 o 
   5  -1  -8       15.91       18.05      2.65 o 
  -5   1   7       23.21       20.04      1.91 o 
   5  -1  -7       23.26       22.38      2.74 o 
  -5   1   6      175.69      163.10      5.32 o 
   5  -1  -6      176.96      179.88      3.93 o 
  -5   1   5       49.95       43.33      3.34 o 
   5  -1  -5      204.93      129.87      4.07 o 
  -5   1   4       79.45       87.94      6.06 o 
   5  -1  -4       84.63       81.23      3.49 o 
  -5   1   3      131.95      145.34      7.37 o 
   5  -1  -3      189.85      206.17      5.75 o 
  -5   1   2       14.55        9.00      3.49 o 
   5  -1  -2       55.48       57.16      3.50 o 
  -5   1   1        4.35        7.74      3.61 o 
   5  -1  -1       59.31       68.14      3.90 o 
  -5   1   0       23.15       23.29      2.83 o 
   5  -1   0       39.78       49.30      3.68 o 
  -5   1  -1      316.41      350.18      5.62 o 
   5  -1   1      627.49      744.35     10.43 o 
  -5   1  -2       16.91       19.22      2.49 o 
   5  -1   2       39.67       79.16      4.03 o 
  -5   1  -3       55.90       61.75      3.28 o 
   5  -1   3       60.17       81.76      6.36 o 
  -5   1  -4       41.63       45.63      3.05 o 
   5  -1   4       55.93      102.30      7.06 o 
  -5   1  -5       58.89       69.55      2.88 o 
   5  -1   5      188.62      256.53     10.15 o 
  -5   1  -6        5.27        7.84      1.66 o 
   5  -1   6       83.38      112.20      7.10 o 
  -5   1  -7      157.64      193.54      4.38 o 
   5  -1   7      206.74      261.65     10.00 o 
  -5   1  -8        1.30        1.51      1.61 o 
   5  -1   8      174.03      206.44      8.73 o 
  -5   1  -9        0.04       -0.62      1.89 o 
   5  -1   9       22.87       23.76      2.95 o 
  -5   1 -10        2.57        4.87      1.30 o 
  -5   1 -11      116.74      147.78      3.47 o 
  -5   1 -12       21.56       26.43      1.53 o 
  -5   1 -13       27.14       28.81      1.45 o 
  -5   0  13        7.61        3.12      2.00 o 
  -5   0  12        0.75        0.65      1.24 o 
   5   0 -11       59.63       50.80      1.58 o 
  -5   0  10       32.65       25.90      1.86 o 
   5   0 -10       51.72       50.60      2.69 o 
  -5   0   9        4.59        4.50      1.71 o 
   5   0  -9       41.36       29.37      2.56 o 
  -5   0   8       12.81        9.40      1.76 o 
   5   0  -8       16.77       14.21      2.43 o 
  -5   0   7       69.70       59.00      3.70 o 
   5   0  -7       71.02       71.27      2.89 o 
  -5   0   6       37.14       37.24      3.29 o 
   5   0  -6      111.05       95.47      3.88 o 
  -5   0   5       14.68       11.85      3.57 o 
   5   0  -5       15.83       17.21      2.86 o 
  -5   0   4        7.86        5.20      3.43 o 
   5   0  -4       25.95       29.88      3.08 o 
  -5   0   3       15.55       11.63      3.65 o 
   5   0  -3       16.05       15.34      3.04 o 
  -5   0   2       32.32       32.42      3.08 o 
   5   0  -2       69.67       67.43      3.99 o 
  -5   0   1      135.72      112.92      4.50 o 
   5   0  -1      167.73      175.28      5.78 o 
  -5   0   0       64.63       67.92      3.64 o 
   5   0   0       66.82       90.17      4.43 o 
  -5   0  -1        0.08       -0.30      3.81 o 
   5   0   1        0.16        4.11      2.85 o 
  -5   0  -2        2.23       -3.61      3.62 o 
   5   0   2       65.77       93.24      4.40 o 
  -5   0  -3       32.56       34.93      2.93 o 
   5   0   3      166.00      192.45      5.90 o 
  -5   0  -4       37.99       40.59      2.52 o 
   5   0   4       69.77       94.94      7.03 o 
  -5   0  -5        0.50        2.03      1.91 o 
   5   0   5       15.79       10.54      4.85 o 
  -5   0  -6       18.40       22.49      2.69 o 
   5   0   6       26.13       25.20      3.48 o 
  -5   0  -7        1.16        3.86      1.53 o 
   5   0   7       15.60       24.44      4.82 o 
  -5   0  -8       75.17       84.88      2.67 o 
   5   0   8      111.69      131.76      7.46 o 
  -5   0  -9        1.35        3.78      1.48 o 
   5   0   9       69.87       75.59      5.81 o 
  -5   0 -10        4.03        6.01      2.05 o 
   5   0  10       16.62       13.49      2.84 o 
  -5   0 -11       37.40       45.78      4.00 o 
   5   0  11       41.91       41.46      3.16 o 
  -5   0 -12       19.40       22.93      1.66 o 
  -5   0 -13        0.77       -0.09      1.32 o 
  -5   0 -14       38.59       40.17      1.60 o 
   5   1 -13        1.79        1.46      1.36 o 
   5   1 -12       33.71       28.05      1.40 o 
  -5  -1  11        6.42        3.80      1.42 o 
   5   1 -11        6.46        7.97      2.91 o 
  -5  -1  10       20.10       14.23      2.39 o 
   5   1 -10       32.58       29.88      2.51 o 
  -5  -1   9        1.84        0.67      1.60 o 
   5   1  -9       30.42       23.98      2.61 o 
  -5  -1   8      144.20      129.82      3.50 o 
   5   1  -8      219.34      207.32      5.47 o 
  -5  -1   7       21.42       17.84      2.09 o 
   5   1  -7       21.52       20.76      2.15 o 
  -5  -1   6       29.44       24.17      2.51 o 
   5   1  -6       91.11       83.06      3.06 o 
  -5  -1   5        2.20        2.36      2.42 o 
   5   1  -5       18.99       24.71      3.95 o 
  -5  -1   4       16.24       17.66      2.34 o 
   5   1  -4       21.91       22.86      3.22 o 
  -5  -1   3        0.39        0.61      2.22 o 
   5   1  -3       32.17       38.67      3.39 o 
  -5  -1   2      107.85       92.82      3.74 o 
   5   1  -2      124.37      147.32      5.44 o 
  -5  -1   1       97.23       86.03      4.54 o 
  -5  -1   1      163.48      173.82      4.86 o 
  -5  -1   0       68.79       76.49      7.19 o 
  -5  -1   0      141.54      161.95      4.76 o 
   5   1   1      103.59      119.76      7.71 o 
  -5  -1  -1      205.44      194.31      6.43 o 
   5   1   2       73.99       78.80      6.25 o 
  -5  -1  -2      141.63      159.80      6.11 o 
   5   1   3       67.39       80.18      6.53 o 
  -5  -1  -3      162.98      168.09      6.29 o 
   5   1   4       16.80       20.00      3.90 o 
  -5  -1  -4      122.84      117.80      5.42 o 
  -5  -1  -5       32.33       32.19      3.12 o 
   5   1   5       32.71       43.54      5.31 o 
  -5  -1  -6        5.77        9.44      2.38 o 
   5   1   6       21.73       25.93      3.64 o 
  -5  -1  -7       17.08       22.82      2.70 o 
   5   1   7       19.24       18.95      3.19 o 
  -5  -1  -8       62.73       64.04      3.30 o 
  -5  -1  -8       91.67       86.89      3.50 o 
  -5  -1  -9        0.10        1.07      1.51 o 
   5   1   9       21.16       21.44      4.30 o 
  -5  -1 -10       76.43       89.72      3.93 o 
   5   1  10      218.20      219.74      5.79 o 
  -5  -1 -11       29.07       34.61      2.53 o 
   5   1  11       30.88       29.03      2.91 o 
  -5  -1 -12       12.69       17.68      2.07 o 
   5   1  12       32.46       32.66      2.80 o 
  -5  -1 -13        0.04        0.70      1.40 o 
  -5  -1 -14        0.15        0.30      1.29 o 
   5   1  15       24.18       23.01      2.27 o 
  -5  -2  13        1.95        1.03      1.39 o 
   5   2 -12       84.37       69.42      1.79 o 
  -5  -2  11      103.06       74.62      2.35 o 
   5   2 -11      207.88      196.00      4.61 o 
  -5  -2  10        9.35        6.76      1.61 o 
   5   2 -10       26.80       22.84      2.37 o 
  -5  -2   9       42.37       34.72      2.13 o 
   5   2  -9       42.72       40.76      2.98 o 
  -5  -2   8        0.22       -1.89      1.89 o 
   5   2  -8        3.81        4.27      2.01 o 
  -5  -2   7      116.98      107.86      4.66 o 
   5   2  -7      314.33      291.83      5.83 o 
  -5  -2   6       25.66       23.28      2.29 o 
  -5  -2   6       50.34       52.96      4.04 o 
  -5  -2   5        9.32       10.58      2.16 o 
  -5  -2   5       24.26       26.10      3.44 o 
  -5  -2   4       99.44       87.00      4.53 o 
  -5  -2   4      166.62      165.20      4.88 o 
  -5  -2   3       59.14       60.76      4.05 o 
  -5  -2   3      315.68      343.22      5.67 o 
  -5  -2   2      151.87      133.80      5.30 o 
  -5  -2   2      329.80      359.70      6.52 o 
  -5  -2   1        4.13        6.13      4.05 o 
  -5  -2   1       32.24       40.19      3.88 o 
  -5  -2   0        4.00       -0.82      3.79 o 
  -5  -2   0       17.90       19.64      2.98 o 
  -5  -2  -1        0.53        0.43      3.91 o 
  -5  -2  -1        1.06        5.48      2.93 o 
  -5  -2  -2       14.14       19.47      4.28 o 
  -5  -2  -2       18.07       18.31      2.94 o 
  -5  -2  -3       32.66       38.68      3.19 o 
  -5  -2  -4      330.29      382.52      7.29 o 
  -5  -2  -5      319.07      349.27      6.98 o 
  -5  -2  -6      166.10      173.01      5.05 o 
  -5  -2  -7       24.36       26.69      2.84 o 
  -5  -2  -8       25.10       18.83      3.70 o 
  -5  -2  -8       50.33       59.28      3.21 o 
  -5  -2  -9      200.73      211.91      6.90 o 
  -5  -2  -9      315.74      329.39      5.10 o 
  -5  -2 -10        3.66        3.23      2.21 o 
  -5  -2 -10        3.87        8.71      2.39 o 
  -5  -2 -11        0.35        2.36      1.89 o 
  -5  -2 -11       42.01       38.69      2.63 o 
  -5  -2 -12       17.75       13.86      1.86 o 
  -5  -2 -12       26.94       26.69      2.32 o 
  -5  -2 -13      106.62      144.64      3.83 o 
   5   2  13      207.94      187.64      4.42 o 
  -5  -2 -14       20.72       22.53      2.37 o 
   5   2  14      103.67       97.67      3.17 o 
  -5  -3  13      131.15       88.61      2.93 o 
  -5  -3  12        0.02        1.50      1.32 o 
   5   3 -12       78.06       54.74      3.56 o 
  -5  -3  11        8.77        6.88      2.90 o 
   5   3 -11       70.95       56.42      2.44 o 
  -5  -3  10       27.24       22.02      3.34 o 
   5   3 -10       42.74       39.30      2.44 o 
  -5  -3   9      118.91      117.19      6.30 o 
   5   3  -9      236.14      222.74      4.75 o 
  -5  -3   8       12.31       10.96      3.18 o 
   5   3  -8       14.27       12.76      1.87 o 
  -5  -3   7      161.74      135.79      4.62 o 
   5   3  -7      468.84      441.59      6.73 o 
  -5  -3   6      804.97      751.65      6.88 o 
  -5  -3   5      715.04      723.12      6.98 o 
  -5  -3   4      374.81      284.19      9.44 o 
  -5  -3   4      526.15      512.17      6.03 o 
  -5  -3   3      158.15      158.05      3.31 o 
  -5  -3   2       14.60       12.25      3.00 o 
  -5  -3   1       10.78        9.89      3.29 o 
  -5  -3   0        5.56        7.24      2.86 o 
  -5  -3  -1      167.52      191.63      5.53 o 
  -5  -3  -2        5.47        4.03      2.41 o 
  -5  -3  -3       10.90       11.81      2.50 o 
  -5  -3  -4       14.60       14.80      2.52 o 
  -5  -3  -5      157.05      194.19      4.52 o 
  -5  -3  -6      522.43      568.16      7.27 o 
  -5  -3  -7      705.46      817.73      8.50 o 
  -5  -3  -8      808.25      853.72      7.28 o 
  -5  -3  -9      471.37      517.83      5.55 o 
   5   3  10        1.99        3.85      3.18 o 
  -5  -3 -10       14.10       13.25      2.05 o 
   5   3  11      119.24      120.19      4.98 o 
  -5  -3 -11      236.15      248.35      4.08 o 
  -5  -3 -12       42.55       40.71      2.00 o 
  -5  -3 -13       63.24       70.68      2.76 o 
  -5  -3 -13       71.86       73.92      3.05 o 
   5   3  14       79.38       86.51      3.79 o 
   5   3  14       79.40       64.56      4.19 o 
   5   4 -12       38.97       39.39      2.46 o 
  -5  -4  11      173.05      142.24      5.58 o 
   5   4 -11      176.05      172.60      3.40 o 
  -5  -4  10        3.69        4.29      2.70 o 
   5   4 -10      106.89       89.16      2.94 o 
  -5  -4   9        1.15        2.67      3.41 o 
   5   4  -9        1.76        2.99      1.56 o 
  -5  -4   8      239.09      202.00      3.14 o 
  -5  -4   7       49.08       49.27      2.20 o 
  -5  -4   6      145.62      144.69      3.20 o 
  -5  -4   5        6.45        9.92      2.07 o 
  -5  -4   4      847.45      852.61      7.60 o 
  -5  -4   3       49.57       57.77      2.49 o 
  -5  -4   2      271.38      275.94      4.58 o 
  -5  -4   1        5.82        8.76      2.16 o 
  -5  -4   0      115.99      145.71      3.85 o 
  -5  -4  -1        0.24       -0.89      2.86 o 
  -5  -4  -2      117.97      135.91      3.96 o 
  -5  -4  -3        5.89        5.26      2.22 o 
  -5  -4  -4      270.26      304.32      5.55 o 
  -5  -4  -5       50.33       59.25      3.42 o 
  -5  -4  -6      840.07      893.12      8.62 o 
  -5  -4  -7        6.35        6.02      2.17 o 
  -5  -4  -8      148.03      167.21      3.25 o 
  -5  -4  -9       48.42       55.97      2.25 o 
  -5  -4 -10      243.15      246.92      3.58 o 
  -5  -4 -11        1.75        3.56      1.73 o 
   5   4  12      104.96      117.75      4.45 o 
  -5  -4 -12      108.59      111.38      2.49 o 
  -5  -4 -13      173.19      181.68      4.30 o 
  -5  -4 -14       38.33       35.36      2.29 o 
   5   5 -11       19.67       16.33      1.78 o 
   5   5 -10      193.35      174.42      3.67 o 
  -5  -5   9        5.20        5.29      1.32 o 
   5   5  -8      123.97      112.52      2.49 o 
   5   5  -7       85.81       79.24      2.38 o 
  -5  -5   6      284.70      295.49      4.68 o 
  -5  -5   5      360.07      371.45      5.37 o 
  -5  -5   4     1000.55     1073.50      9.02 o 
  -5  -5   3      273.00      280.20      4.84 o 
  -5  -5   2       10.47       11.13      1.99 o 
  -5  -5   1        0.84        1.56      2.60 o 
  -5  -5   0      131.55      151.67      3.66 o 
  -5  -5  -1        2.45        4.84      2.59 o 
  -5  -5  -2      129.54      169.57      3.53 o 
  -5  -5  -3        0.86       -2.08      2.08 o 
  -5  -5  -4       10.55       13.08      1.98 o 
  -5  -5  -5      269.93      295.73      4.96 o 
  -5  -5  -6      992.15     1139.00      9.38 o 
  -5  -5  -7      364.12      395.46      5.48 o 
  -5  -5  -8      289.43      310.67      4.72 o 
  -5  -5  -9       87.22       89.10      2.68 o 
  -5  -5 -10      125.13      127.25      2.92 o 
  -5  -5 -11        5.19        7.67      1.70 o 
  -5  -5 -12      190.86      215.45      3.76 o 
  -5  -5 -13       19.37       17.21      1.88 o 
  -5  -6  10       18.12       11.43      3.13 o 
  -5  -6   9       16.39       14.68      1.37 o 
   5   6  -8       27.47       27.29      1.65 o 
   5   6  -7        7.95        7.12      1.43 o 
   5   6  -6       78.71       80.95      2.12 o 
  -5  -6   5      106.90      115.77      2.86 o 
  -5  -6   4       40.73       38.23      2.08 o 
  -5  -6   3       32.25       39.99      2.29 o 
  -5  -6   2       48.08       54.00      2.65 o 
  -5  -6   1      134.58      143.83      3.38 o 
  -5  -6   0       11.73        8.52      2.47 o 
  -5  -6  -1       69.53       74.30      2.68 o 
  -5  -6  -2       11.59       14.00      1.76 o 
  -5  -6  -3      134.74      149.71      2.96 o 
  -5  -6  -4       48.61       55.02      2.00 o 
  -5  -6  -5       31.76       40.06      1.85 o 
  -5  -6  -6       40.08       40.08      1.82 o 
  -5  -6  -7      108.25      120.72      2.91 o 
  -5  -6  -8       77.92       94.56      2.57 o 
  -5  -6  -9        7.91        6.86      1.57 o 
  -5  -6 -10       27.24       30.55      1.90 o 
  -5  -6 -11       16.43       19.96      1.68 o 
  -5  -6 -12       18.05       17.67      1.97 o 
  -5  -7   8       22.27       17.77      1.87 o 
  -5  -7   7        8.20        5.72      1.87 o 
  -5  -7   6       56.91       50.77      2.61 o 
   5   7  -5       63.92       64.54      2.19 o 
   5   7  -4       51.10       47.57      2.02 o 
  -5  -7   3      126.64      132.97      2.96 o 
  -5  -7   2        6.69        8.21      2.09 o 
  -5  -7   1       63.20       71.40      2.28 o 
  -5  -7   0      102.26      102.75      2.67 o 
  -5  -7  -1       34.55       33.00      2.49 o 
  -5  -7  -2      100.95       89.49      2.69 o 
  -5  -7  -3       62.26       65.53      2.14 o 
  -5  -7  -4        6.80        5.18      1.57 o 
  -5  -7  -5      128.80      138.06      2.66 o 
  -5  -7  -6       51.42       50.54      1.71 o 
  -5  -7  -7       63.17       65.68      1.93 o 
  -5  -7  -8       56.79       47.80      1.94 o 
  -5  -7  -9        8.29        7.72      1.49 o 
  -5  -7 -10       22.18       24.73      1.83 o 
  -5  -8   5       13.21       13.75      1.59 o 
  -5  -8   4      168.02      151.16      3.56 o 
  -5  -8   3       70.29       73.33      2.67 o 
  -5  -8   2       38.45       37.54      2.40 o 
  -5  -8   1       57.06       50.94      2.42 o 
  -5  -8   0      211.01      191.22      4.21 o 
  -5  -8  -1        6.33        3.07      1.56 o 
  -5  -8  -2      213.03      181.58      4.57 o 
  -5  -8  -3       57.01       46.00      1.76 o 
  -5  -8  -4       37.96       33.77      1.88 o 
  -5  -8  -5       70.82       58.26      2.47 o 
  -5  -8  -6      169.59      138.22      3.24 o 
   5   8   7       13.03       10.11      3.16 o 
   0   4 -27       17.28       10.74      1.91 o 
   0   4 -26       54.00       62.40      2.66 o 
   0   5 -26       26.15       27.23      1.64 o 
   0   5 -25       12.81       16.04      1.78 o 
   0   5 -24      259.56      327.48      6.99 o 
   0   5 -23        7.71       11.76      2.13 o 
   0  -5  -4       27.99       36.90      2.41 o 
   0  -5 -26       53.07       49.18      2.98 o 
   0   6 -25       51.28       42.37      2.03 o 
   0   6 -24        0.12        2.54      1.61 o 
   0   6 -23       74.96       76.30      3.04 o 
   0   6 -22      103.48      134.45      5.06 o 
   0   6 -21      708.87      845.90     13.04 o 
   0   6 -20       72.88       86.69      4.75 o 
   0  -6  19       25.92       29.06      3.53 o 
   0  -6  18       21.62       31.25      6.76 o 
   0   6  -1      779.98      864.47     14.42 o 
   0  -6   0      252.42      299.37      8.70 o 
   0   6   1       92.24      106.82      3.99 o 
   0  -6  -2       15.74       10.58      2.15 o 
   0  -6 -25       46.32       50.15      3.27 o 
   0   7 -24        6.58        8.30      1.44 o 
   0   7 -23       12.85       15.09      1.61 o 
   0   7 -22        1.41        1.02      1.63 o 
   0   7 -21        0.15        0.83      1.84 o 
   0   7 -20        1.18       10.73      2.22 o 
   0   7 -19       55.63       61.99      3.33 o 
   0   7 -18       66.84       87.88      4.09 o 
   0  -7  17        6.64        6.92      3.26 o 
   0  -7  16        0.47        0.87      4.11 o 
   0  -7  15       81.39       76.01      7.68 o 
   0   7 -12      887.74     1193.30     27.24 o 
   0   7 -11        2.37        9.70      4.43 o 
   0   7 -10        6.31        9.12      4.64 o 
   0   7  -9      970.34     1126.23     25.18 o 
   0   7  -8       63.07       77.93      4.87 o 
   0   7  -7        0.17       -0.78      3.56 o 
   0   7  -6       51.94       58.29      4.10 o 
   0   7  -5        4.54       11.93      2.16 o 
   0   7  -4      252.25      272.47      6.29 o 
   0   7  -3      362.65      399.26      7.38 o 
   0   7  -2        2.97        9.89      1.98 o 
   0   7  -1      559.54      643.40      7.57 o 
   0   7   0      454.04      554.98      7.02 o 
   0   7   1      327.87      472.50      6.45 o 
   0   7   2      347.13      444.95      7.72 o 
   0   7   3      135.81      173.41      5.00 o 
   0   7   4        0.14        3.76      2.14 o 
   0  -7  -5      260.91      288.69     12.69 o 
   0  -7  -6      357.18      395.73     15.19 o 
   0  -7  -7       13.18       10.00      4.76 o 
   0  -7 -10       69.32       73.26      7.88 o 
   0  -7 -11      330.21      318.23     15.17 o 
   0  -7 -12      198.69       97.98      9.98 o 
   0  -7 -20      195.33      231.10     10.16 o 
   0  -7 -21       13.74       15.99      2.44 o 
   0  -7 -22       15.45       15.14      2.20 o 
   0  -7 -23      111.08      117.60      5.66 o 
   0  -7 -24        8.79        4.45      2.28 o 
   0   8 -23       96.83       60.76      2.35 o 
   0   8 -22      134.95      107.95      2.51 o 
   0   8 -21       11.27       11.78      1.59 o 
   0   8 -20       49.58       51.40      2.43 o 
   0  -8  19       22.97       25.28      2.12 o 
   0   8 -18       15.27       19.34      2.08 o 
   0   8 -17        0.83        1.30      2.03 o 
   0  -8  16        6.57       17.53      3.18 o 
   0  -8  15       30.20       29.38      2.79 o 
   0  -8  14       15.16       20.53      3.03 o 
   0  -8  13        0.17        4.69      2.55 o 
   0   8 -11      397.27      456.56     14.35 o 
   0   8 -10      313.64      384.68     15.85 o 
   0  -8   9      191.94      179.12      5.89 o 
   0  -8   8        1.18        8.63      3.67 o 
   0   8  -7        5.63        8.49      3.43 o 
   0   8  -6      495.30      594.46     12.65 o 
   0   8  -5       78.25       88.33      4.34 o 
   0   8  -4       16.83       20.35      2.82 o 
   0   8  -3       47.54       49.51      3.21 o 
   0   8  -2      161.95      173.71      5.38 o 
   0   8  -1       22.77       22.36      2.82 o 
   0   8   0       44.01       53.79      4.43 o 
   0   8   1        0.01        3.27      3.46 o 
   0   8   2       37.09       45.58      2.69 o 
   0   8   3        5.65       13.46      3.60 o 
   0   8   4      270.88      351.06     10.24 o 
   0   8   5       97.29      139.77      7.08 o 
   0   8   6      111.79      147.27      7.40 o 
   0   8   7       99.71      116.06      6.86 o 
   0   8   8      281.81      348.14     11.22 o 
   0   8   9        5.73       12.97      4.87 o 
   0  -8 -10        9.07        7.89      9.38 o 
   0   8  15        0.55       -1.96      7.08 o 
   0   8  16      122.59      183.54     12.24 o 
   0  -8 -18       44.27       41.55      4.82 o 
   0  -8 -19        7.84        8.63      2.23 o 
   0  -8 -20       15.14       16.55      2.29 o 
   0  -8 -21        0.66        1.96      2.64 o 
   0  -8 -22      106.97      118.42      5.43 o 
   0  -8 -23      106.27       86.82      3.85 o 
   0   9 -21       71.79       38.26      1.62 o 
   0  -9  20        0.19        2.19      1.31 o 
   0   9 -19        0.83        0.76      1.48 o 
   0   9 -18       10.41       14.66      1.71 o 
   0  -9  17       12.19       13.37      1.72 o 
   0   9 -16       41.06       48.29      2.65 o 
   0  -9  15       10.04       14.95      2.57 o 
   0  -9  14       49.42       49.39      3.54 o 
   0  -9  13       14.09       13.03      2.35 o 
   0  -9  12        8.06       10.65      2.97 o 
   0   9 -11       23.03       29.10      2.87 o 
   0  -9  10      114.97      122.71      4.20 o 
   0  -9   9       39.36       40.01      3.28 o 
   0  -9   8       86.08      107.49      4.91 o 
   0   9  -7       49.12       54.97      3.68 o 
   0   9  -6       44.55       52.99      3.76 o 
   0   9  -5      205.29      245.08      6.07 o 
   0   9  -4       37.86       43.30      2.88 o 
   0   9  -3       11.91       12.26      2.69 o 
   0   9  -2        5.64       13.96      3.22 o 
   0   9  -1       71.95       85.91      3.92 o 
   0   9   0       89.38      111.06      3.65 o 
   0  -9  -1        1.73        7.33      3.08 o 
   0  -9  -2        3.59        7.94      3.14 o 
   0  -9  -3       45.63       50.04      2.97 o 
   0  -9  -4        0.17       -0.04      2.58 o 
   0  -9  -5      195.86      220.27      5.86 o 
   0  -9  -6       86.23      103.21      4.67 o 
   0  -9  -7       23.60       33.53      3.18 o 
   0   9   8       34.87       54.48      7.56 o 
   0   9   9       52.00       70.75      8.51 o 
   0   9  10        1.80        7.08      3.71 o 
   0   9  11      241.14      292.53      7.15 o 
   0   9  12        0.60        1.04      2.95 o 
   0   9  13        6.76       20.01      7.75 o 
   0  -9 -14        0.16       -0.88      2.00 o 
   0   9  15       53.95       57.05      4.60 o 
   0  -9 -16        0.10       -3.59      3.59 o 
   0  -9 -17        3.15        3.09      3.15 o 
   0  -9 -18        3.67        5.51      2.96 o 
   0  -9 -19        4.73        4.71      2.57 o 
   0  -9 -20       10.08        8.66      2.50 o 
   0  -9 -21       21.40       24.01      2.63 o 
   0  10 -19        9.23        3.40      1.39 o 
   0  10 -18       11.98       11.05      1.18 o 
   0  10 -17       65.38       50.52      1.83 o 
   0 -10  16        0.63        2.21      1.37 o 
   0 -10  15       35.53       28.34      1.80 o 
   0 -10  14        7.71        9.82      2.01 o 
   0 -10  13        9.39       10.00      1.95 o 
   0 -10  12       26.46       21.02      2.18 o 
   0 -10  11       79.99       73.50      2.93 o 
   0 -10  10        6.65        5.86      2.04 o 
   0 -10   9       11.34        6.80      2.32 o 
   0 -10   8       69.64       67.92      2.67 o 
   0 -10   7       36.12       31.75      2.85 o 
   0 -10   6       19.56       22.00      2.24 o 
   0 -10   5       11.49       14.10      3.69 o 
   0  10  -4       68.70       70.04      4.25 o 
   0 -10   3      121.96      134.30      5.36 o 
   0  10  -2       16.47       15.97      2.93 o 
   0 -10   1        7.37       12.19      3.84 o 
   0 -10   0        2.28       -0.26      3.02 o 
   0 -10  -1       13.52       10.30      3.07 o 
   0 -10  -2       25.99       31.29      3.20 o 
   0 -10  -3      112.03      146.50      5.20 o 
   0 -10  -4       26.44       38.26      3.26 o 
   0 -10  -5       41.93       49.22      4.14 o 
   0 -10  -6       22.99       19.17      3.17 o 
   0 -10  -7       23.44       23.94      2.84 o 
   0  10   8        0.26        1.70      2.23 o 
   0  10   9       23.94       25.94      3.02 o 
   0 -10 -10      142.73      174.35      5.36 o 
   0  10  11       18.54       20.36      3.06 o 
   0  10  12        0.29        1.47      2.65 o 
   0 -10 -13        0.32       -2.07      2.07 o 
   0 -10 -14        0.22       -0.33      2.13 o 
   0 -10 -15        3.81        1.02      2.94 o 
   0 -10 -16       30.59       36.61      4.15 o 
   0 -10 -17       31.93       43.62      4.09 o 
   0  10  18       38.34       44.23      2.47 o 
   0 -10 -19       15.80       18.80      2.47 o 
   0  11 -17        7.96        3.82      1.90 o 
   0  11 -16        0.77        1.60      1.43 o 
   0  11 -15        1.90        1.56      1.37 o 
   0  11 -14        8.18       13.09      1.40 o 
   0 -11  13       17.67       18.88      1.81 o 
   0 -11  12        2.25        8.91      1.66 o 
   0 -11  11        3.78        4.88      1.69 o 
   0 -11  10      132.04      101.22      3.06 o 
   0 -11   9       65.59       53.04      2.56 o 
   0 -11   8       95.81       78.84      3.04 o 
   0 -11   7       47.47       53.52      2.50 o 
   0 -11   6      301.94      325.31      7.44 o 
   0 -11   5       64.59       68.20      3.92 o 
   0 -11   4       30.07       27.09      2.33 o 
   0 -11   3       13.22       11.66      2.08 o 
   0 -11   2       16.67       21.13      2.46 o 
   0 -11   1       10.93       10.83      1.95 o 
   0 -11   0       38.64       43.44      2.68 o 
   0 -11  -1        3.29        0.49      2.02 o 
   0 -11  -2        8.21        8.44      1.95 o 
   0 -11  -3        5.09        5.66      1.99 o 
   0 -11  -4       49.76       60.55      3.02 o 
   0 -11  -5       89.71      113.00      5.30 o 
   0 -11  -6        1.99        6.42      2.64 o 
   0 -11  -7       29.48       33.55      2.71 o 
   0  11   8        2.01        4.37      1.83 o 
   0 -11  -9      242.62      289.60      6.29 o 
   0 -11 -10      289.05      338.39      5.77 o 
   0 -11 -11        4.31        6.91      2.14 o 
   0  11  12       75.51       90.37      2.84 o 
   0  11  13      181.21      219.21      3.96 o 
   0  11  14      135.52      151.77      3.63 o 
   0  11  15       13.85       16.99      1.94 o 
   0  11  16        0.11        0.62      1.67 o 
   0 -11 -17        1.59        0.26      2.01 o 
   0  12 -13        7.65        3.42      1.57 o 
   0  12 -12       87.88       53.55      2.68 o 
   0  12 -11        0.79        3.12      2.19 o 
   0  12 -10       82.22       59.58      2.33 o 
   0 -12   9       68.37       55.66      1.97 o 
   0 -12   8       17.78       14.05      1.93 o 
   0 -12   7        0.06       -1.10      1.97 o 
   0  12  -6        1.99        3.23      1.97 o 
   0  12  -5       40.33       33.56      2.49 o 
   0 -12   4       39.57       40.65      2.28 o 
   0 -12   3       16.93       23.08      1.92 o 
   0  12  -2      123.44      114.95      4.33 o 
   0  12  -1      161.36      130.78      3.00 o 
   0 -12   0       43.12       36.02      1.71 o 
   0  12   1       26.50       32.57      1.90 o 
   0 -12  -2       64.45       57.83      2.18 o 
   0 -12  -3       90.77      104.39      3.24 o 
   0 -12  -4       92.05       96.50      3.12 o 
   0 -12  -5       69.26       70.59      3.10 o 
   0 -12  -6       18.57       23.07      2.09 o 
   0 -12  -7        0.94        0.93      1.73 o 
   0  12   8        4.30        4.24      1.42 o 
   0  12   9        0.69        1.22      1.65 o 
   0  12  10        5.57        7.83      1.58 o 
   0  12  11      120.71      147.66      2.95 o 
   0  12  12       22.49       22.61      1.74 o 
   0  12  13        2.00        2.78      1.56 o 
   0  12  14       10.92       15.80      1.24 o 
   0 -13   9        1.74       -2.34      2.57 o 
   0 -13   8       22.75        3.80      2.69 o 
   0 -13   7       10.22        2.11      1.33 o 
   0  13  -6       19.40       10.97      1.49 o 
   0 -13   5        3.63        1.78      1.37 o 
   0 -13   4        2.53        1.65      1.56 o 
   0  13  -3       38.91       27.84      2.23 o 
   0  13  -2        0.51        0.54      1.71 o 
   0  13  -1       39.65       31.46      2.41 o 
   0  13   0        1.25        4.32      1.76 o 
   0  13   1       13.61        8.56      1.82 o 
   0  13   2        0.61        1.50      1.54 o 
   0  13   3        1.55        1.88      1.19 o 
   0  13   4        4.88        8.21      1.55 o 
   0  13   5       23.24       21.58      1.45 o 
   0  13   6        0.06        0.24      1.24 o 
   0  13   7       30.96       24.72      1.55 o 
   0  13   8        3.82        1.53      1.20 o 
   0  13   9        0.42        1.45      1.58 o 
   1  -5 -25       23.41       28.75      2.60 o 
   1  -4 -26        4.21        7.78      2.38 o 
   1  -4 -25        0.13       -0.20      1.86 o 
   1  -4 -24        1.19        5.08      2.10 o 
   1  -4 -23      283.18      332.00      9.29 o 
   1  -4 -22       12.98       11.03      4.01 o 
   1  -3 -27        4.98        4.74      2.25 o 
   1  -3 -26       80.47       88.15      2.96 o 
   1  -3 -25        7.92        8.59      2.02 o 
   1  -3 -24        0.04       -2.26      2.26 o 
   1  -3 -23        0.08        2.67      1.92 o 
   1  -3 -22      111.90      124.02      3.85 o 
   1  -3 -21       51.05       43.99      3.10 o 
   1  -3 -20       17.60       29.43      5.21 o 
  -1   3  19       53.09       42.49      6.16 o 
  -1   3   4       95.88      100.44      3.39 o 
   1  -3  -1      192.83      150.89      5.53 o 
   1  -3   0       45.37       40.72      2.46 o 
   1  -3   1       13.15       10.03      1.12 o 
  -1   3  -2      573.46      500.80      5.96 o 
  -1   3  -3      608.36      598.62      5.29 o 
  -1   3  -4        0.54        1.14      1.27 o 
  -1   3  -5      489.52      536.82      6.06 o 
  -1   3 -26        0.05       -0.69      1.81 o 
  -1   3 -27      125.64       95.39      3.70 o 
   1  -2 -27        2.31        3.29      2.45 o 
   1  -2 -26       54.81       57.35      4.54 o 
   1  -2 -25       76.54       78.33      2.96 o 
   1  -2 -24       45.49       49.66      2.76 o 
   1  -2 -23      188.78      190.28      5.42 o 
   1  -2 -22       79.41       71.87      3.82 o 
   1  -2 -21       38.22       36.36      3.22 o 
   1  -2 -20       76.41       84.72      3.63 o 
   1  -2 -19      675.06      639.08      8.13 o 
  -1   2  18       27.37       20.60      2.38 o 
   1  -2 -17        3.14        2.53      2.78 o 
   1  -2 -16       45.77       58.02      4.60 o 
  -1   2  15       99.04      100.59      4.98 o 
  -1   2  14      217.12      244.33      6.73 o 
  -1   2  13      159.86      154.86      5.30 o 
  -1   2  12       82.58       95.68      6.36 o 
  -1   2  11        1.28        2.97      2.82 o 
   1  -2  -7       60.69       64.66      4.08 o 
   1  -2  -3     6977.75     7565.94     22.82 o 
  -1   2   2     6724.54     7593.95     31.58 o 
  -1   2   1       42.79       43.86      1.74 o 
  -1   2   0      145.61      132.65      3.38 o 
   1  -2   1      270.21      242.82      3.37 o 
  -1   2  -2     6705.07     7124.87     16.64 o 
  -1   2  -3     5176.23     4699.42      8.73 o 
   1  -2  20        6.87        4.57      7.29 o 
  -1   2 -21       40.79       31.72      5.10 o 
  -1   2 -22       19.54       14.39      2.76 o 
  -1   2 -23       23.57       22.56      2.07 o 
  -1   2 -24       16.30       11.69      2.17 o 
  -1   2 -25      162.62      179.87      5.82 o 
  -1   2 -26       34.01       33.39      2.61 o 
  -1   2 -27       24.65       27.35      2.04 o 
   1  -1 -27      166.38      157.57      6.10 o 
   1  -1 -26       22.75       21.63      2.26 o 
   1  -1 -25       23.28       27.96      2.77 o 
   1  -1 -24        1.88        0.32      2.05 o 
   1  -1 -23       66.42       74.67      3.63 o 
   1  -1 -22       56.53       47.88      2.88 o 
   1  -1 -21       23.31       28.35      2.52 o 
   1  -1 -20       90.96       81.74      3.60 o 
  -1   1  19       19.35       22.47      2.34 o 
  -1   1  18       55.12       60.20      2.44 o 
  -1   1  17      356.70      348.67      4.85 o 
  -1   1  16        5.16        5.63      2.02 o 
  -1   1  15       67.85       70.71      3.93 o 
  -1   1  14      675.48      770.58      9.58 o 
  -1   1  13      636.80      629.32      7.26 o 
  -1   1  12      435.88      400.75      5.66 o 
  -1   1  11      421.75      408.38      5.51 o 
  -1   1  10      212.65      203.39      3.85 o 
  -1   1   9      424.85      448.55     10.71 o 
  -1   1   8      985.95      964.43     10.51 o 
  -1   1   7      145.54      133.15      5.61 o 
   1  -1  -6      340.88      277.90      7.27 o 
   1  -1  -5     2190.57     2080.73     19.12 o 
   1  -1  -4     7670.65     7719.71     37.85 o 
  -1   1   3       41.43       28.09      1.35 o 
  -1   1   2     2752.68     2784.51     10.89 o 
  -1   1   1     1890.94     1842.00      7.81 o 
  -1   1   0      106.83       92.94      2.10 o 
  -1   1  -1     2428.94     2352.87      8.62 o 
  -1   1  -2     4639.70     4819.59     13.42 o 
  -1   1  -3      150.90      117.26      3.01 o 
   1  -1   4     7459.71     7887.67     24.30 o 
  -1   1  -8       16.98       23.33      3.11 o 
  -1   1  -9        5.91        5.31      1.69 o 
  -1   1 -10       11.66       12.35      1.86 o 
  -1   1 -11      289.32      287.34      8.96 o 
  -1   1 -12      665.57      589.20     14.13 o 
   1  -1  13      598.18      586.76      8.68 o 
   1  -1  14      142.38      188.67      4.43 o 
   1  -1  15      477.57      526.78      6.53 o 
   1  -1  16      208.24      232.15      5.24 o 
   1  -1  17       87.18       99.86      3.36 o 
   1  -1  18      276.22      266.95      4.81 o 
  -1   1 -19       52.68       52.17      3.08 o 
   1  -1  20      156.70      136.88      4.54 o 
   1  -1  21       93.40       91.30      3.85 o 
  -1   1 -22       98.45       89.09      3.69 o 
  -1   1 -23       61.56       57.51      3.02 o 
  -1   1 -24       14.97       14.87      2.28 o 
  -1   1 -25       11.58       10.36      2.02 o 
  -1   1 -26      302.24      290.72      6.62 o 
  -1   1 -27      133.76      121.86      3.76 o 
   1   0 -27      108.85       98.36      3.37 o 
   1   0 -26        8.19       10.63      1.95 o 
   1   0 -25      118.42      123.89      4.99 o 
   1   0 -24       47.23       44.39      3.55 o 
   1   0 -23       24.16       19.43      2.42 o 
   1   0 -22        4.55        1.00      2.71 o 
   1   0 -21        2.84        1.85      2.01 o 
   1   0 -20       68.75       62.19      3.31 o 
   1   0 -19       86.98       80.11      3.16 o 
  -1   0  18       65.49       61.43      2.48 o 
   1   0 -17       36.07       34.32      1.75 o 
  -1   0  16      348.80      393.91      6.68 o 
  -1   0  15      130.56      157.16      4.87 o 
  -1   0  14       58.59       83.34      3.53 o 
  -1   0  13       55.66       54.00      2.79 o 
  -1   0  12       49.14       46.66      2.62 o 
  -1   0  11      401.31      410.82      5.30 o 
  -1   0  10      889.48      827.72      7.19 o 
  -1   0   9      936.14      877.30      7.10 o 
  -1   0   8      216.94      196.50      3.32 o 
  -1   0   7      629.78      540.31      5.13 o 
  -1   0   6     1469.41     1279.81      7.54 o 
  -1   0   5      143.75      139.66      2.96 o 
  -1   0   4      545.91      473.88      5.99 o 
  -1   0   3       64.31       67.51      1.94 o 
  -1   0   2     2077.54     1920.60      7.87 o 
   1   0  -1      863.37      754.89      5.31 o 
  -1   0   0     2111.18     1937.07      8.27 o 
  -1   0  -1      538.23      504.80      3.56 o 
  -1   0  -2     2319.70     2151.37      6.25 o 
  -1   0  -3      424.93      419.31      2.90 o 
  -1   0  -4      295.89      278.97      2.61 o 
  -1   0  -5        8.21        9.19      0.89 o 
   1   0   6      702.57      613.69      4.24 o 
   1   0   7      358.14      308.70      2.73 o 
   1   0   8      376.06      332.96      2.97 o 
   1   0   9      199.14      190.52      2.38 o 
   1   0  10      757.64      697.76      5.14 o 
   1   0  11      126.36      129.70      2.37 o 
   1   0  12       15.77       12.87      1.27 o 
   1   0  13        1.25        2.23      1.39 o 
   1   0  14       18.54       13.98      1.69 o 
   1   0  15      515.44      575.31      7.63 o 
   1   0  16      280.61      318.30      5.93 o 
  -1   0 -17       46.21       43.11      2.40 o 
  -1   0 -18      180.13      176.65      4.32 o 
  -1   0 -19       37.96       36.41      3.11 o 
   1   0  20      154.37      132.31      4.35 o 
   1   0  21        4.33        4.31      2.19 o 
   1   0  22        7.38        6.58      2.14 o 
  -1   0 -23        6.23        2.98      2.38 o 
  -1   0 -24       17.30       14.10      2.39 o 
  -1   0 -25       16.11       13.49      2.18 o 
  -1   0 -26       10.44       11.69      1.91 o 
  -1   0 -27       10.50        7.78      1.97 o 
   1   1 -27        6.46        4.20      1.70 o 
   1   1 -26      276.40      261.62      6.16 o 
   1   1 -25       42.24       34.18      2.29 o 
   1   1 -24      153.41      152.47      4.76 o 
   1   1 -23        2.83        4.53      2.49 o 
   1   1 -22      239.90      227.03      7.56 o 
   1   1 -21       13.42       16.12      2.46 o 
   1   1 -20       42.84       42.91      2.62 o 
   1   1 -19       11.43       14.36      1.90 o 
   1   1 -18      477.89      436.31      5.29 o 
   1   1 -17      180.37      167.87      2.91 o 
  -1  -1  16      302.98      306.15      6.97 o 
  -1  -1  15        7.03        6.87      2.25 o 
  -1  -1  14      196.79      189.34      5.20 o 
  -1  -1  13       47.73       45.35      2.71 o 
  -1  -1  12      764.42      741.49      9.23 o 
  -1  -1  11       15.77       13.45      1.75 o 
  -1  -1  10      342.89      363.95      5.95 o 
  -1  -1   9       62.82       53.14      2.42 o 
  -1  -1   8     2230.86     2014.61     12.75 o 
  -1  -1   7      139.92      119.17      1.28 o 
  -1  -1   6       23.46       22.32      1.05 o 
  -1  -1   5      876.59      804.37      5.15 o 
  -1  -1   4       83.38       70.62      1.84 o 
  -1  -1   3      344.27      310.86      3.52 o 
  -1  -1   2      817.09      745.41      5.54 o 
  -1  -1   1      333.48      275.67      2.38 o 
  -1  -1   0       33.59       26.56      0.85 o 
  -1  -1  -1      379.33      328.85      2.32 o 
  -1  -1  -2     1338.23     1242.91      5.01 o 
  -1  -1  -3       45.06       43.47      1.00 o 
  -1  -1  -4       38.35       36.83      0.98 o 
   1   1   5     1080.16      938.94      5.45 o 
   1   1   6        1.16        0.68      0.68 o 
  -1  -1  -7       42.43       39.82      1.22 o 
   1   1   8     1477.48     1371.54      5.63 o 
   1   1   9      115.93       94.73      1.93 o 
   1   1  10     1226.11     1115.61      6.13 o 
   1   1  11      128.28       92.73      1.94 o 
   1   1  12       22.11       23.89      1.37 o 
   1   1  13      457.84      460.81      7.41 o 
   1   1  14       45.46       40.93      2.60 o 
   1   1  15      154.44      148.03      4.70 o 
   1   1  16        4.47        6.78      2.59 o 
  -1  -1 -17      185.10      185.87      4.30 o 
  -1  -1 -18       15.52       15.84      2.14 o 
  -1  -1 -19      126.42      114.15      3.56 o 
  -1  -1 -20       71.99       62.90      2.97 o 
  -1  -1 -21      135.66      105.80      3.98 o 
  -1  -1 -22        3.01        3.27      2.20 o 
  -1  -1 -23        1.72        0.99      1.91 o 
  -1  -1 -24        3.47        0.62      2.30 o 
  -1  -1 -25       36.03       32.90      2.48 o 
  -1  -1 -26       67.25       61.30      2.74 o 
  -1  -1 -27       65.91       55.94      2.20 o 
   1   2 -27       10.09        7.90      1.73 o 
   1   2 -26        6.43        4.56      1.92 o 
   1   2 -25        1.25        1.84      1.72 o 
   1   2 -24        0.53        3.14      1.91 o 
   1   2 -23        0.79        2.00      2.40 o 
   1   2 -22        0.87       -0.82      2.67 o 
  -1  -2  21        8.03       10.55      2.12 o 
   1   2 -20       98.72       93.60      3.11 o 
   1   2 -19      441.85      468.57      6.36 o 
   1   2 -18      103.54      108.17      2.84 o 
   1   2 -17       37.51       34.11      1.99 o 
   1   2 -16      211.00      193.00      3.53 o 
  -1  -2  15     1095.91     1106.39     12.79 o 
  -1  -2  14        4.07        4.44      2.12 o 
  -1  -2  13       98.30      111.11      3.27 o 
  -1  -2  12       35.72       41.89      2.41 o 
  -1  -2  11       68.55       66.28      2.24 o 
  -1  -2  10      363.54      353.04      4.65 o 
  -1  -2   9      161.47      145.29      3.59 o 
  -1  -2   8      213.19      172.82      3.74 o 
  -1  -2   7      263.75      208.94      2.50 o 
  -1  -2   6       17.16       14.84      0.93 o 
  -1  -2   5       55.17       40.41      1.26 o 
  -1  -2   4        0.60        0.69      0.75 o 
  -1  -2   3      825.47      751.25      5.70 o 
  -1  -2   2       21.60       23.71      1.04 o 
  -1  -2   1     6751.94     6533.92     14.62 o 
  -1  -2   0      933.96      863.95      4.77 o 
  -1  -2  -1     1627.86     1471.98      5.43 o 
  -1  -2  -2      215.93      212.72      1.72 o 
  -1  -2  -3     4689.15     4496.58      6.98 o 
   1   2   4       62.78       38.76      0.72 o 
   1   2   5       38.38       37.71      1.28 o 
   1   2   6      261.62      229.67      2.56 o 
   1   2   7      241.53      221.53      2.62 o 
   1   2   8        8.66        8.46      0.81 o 
   1   2   9      300.62      248.12      2.80 o 
   1   2  10       80.30       80.14      1.99 o 
   1   2  11        0.46        1.08      0.98 o 
   1   2  12       77.53       67.95      1.91 o 
   1   2  13      256.77      222.52      3.82 o 
   1   2  14      120.45      115.82      4.13 o 
   1   2  15      840.71      887.41     11.33 o 
   1   2  16       17.86       25.54      2.58 o 
  -1  -2 -17       55.50       54.85      2.09 o 
  -1  -2 -18      329.09      312.54      4.76 o 
  -1  -2 -19     2180.36     1974.58     13.84 o 
  -1  -2 -20      180.84      168.06      4.25 o 
  -1  -2 -21       70.30       61.75      2.78 o 
  -1  -2 -22        0.26       -2.11      2.11 o 
  -1  -2 -23       10.66        6.21      1.79 o 
  -1  -2 -24        7.51        6.54      1.71 o 
  -1  -2 -25       93.89       76.11      2.73 o 
  -1  -2 -26        0.02        0.34      1.76 o 
  -1  -2 -27       35.06       25.64      3.07 o 
   1   3 -26        1.22        0.70      1.50 o 
   1   3 -25        9.01       10.94      1.67 o 
   1   3 -24        0.25       -1.51      2.09 o 
   1   3 -23       19.67       21.59      2.73 o 
   1   3 -22       17.67       15.12      2.53 o 
  -1  -3  21       69.27       65.86      2.53 o 
  -1  -3  20       89.08       87.18      2.79 o 
  -1  -3  19        0.55        1.12      1.94 o 
   1   3 -18        6.84        7.30      2.09 o 
   1   3 -17        0.78        2.83      1.82 o 
   1   3 -16      437.91      403.08      4.96 o 
   1   3 -15       17.63       20.65      3.52 o 
  -1  -3  14       79.34       79.35      3.69 o 
  -1  -3  13      459.10      449.99      6.52 o 
  -1  -3  12       31.80       26.76      1.62 o 
  -1  -3  11      195.26      185.29      3.48 o 
  -1  -3  10      201.99      192.94      3.94 o 
  -1  -3   9      157.82      134.41      3.21 o 
  -1  -3   8      132.26      158.99      2.93 o 
  -1  -3   7      466.56      440.42      4.58 o 
   1   3  -6      111.33       65.12      2.12 o 
  -1  -3   5       34.80       27.89      1.28 o 
  -1  -3   4     1872.99     1587.03      7.44 o 
  -1  -3   3     1165.23      993.50      5.72 o 
  -1  -3   2      380.48      360.11      3.05 o 
  -1  -3   1      592.52      553.60      3.94 o 
  -1  -3   0      117.84      117.38      1.95 o 
  -1  -3  -1     3421.26     3332.70      8.39 o 
  -1  -3  -2      793.41      701.75      3.60 o 
  -1  -3  -3       49.40       47.42      2.01 o 
  -1  -3  -4        0.26        1.96      1.15 o 
   1   3   5      209.79      166.91      1.74 o 
   1   3   6     2285.74     1997.28      6.67 o 
   1   3   7      584.67      566.86      4.06 o 
   1   3   8      919.07     1013.08      6.44 o 
   1   3   9      249.38      253.62      3.38 o 
   1   3  10      115.72      125.07      2.51 o 
   1   3  11        3.90        4.39      1.23 o 
   1   3  12      207.24      177.10      3.61 o 
   1   3  13      365.02      360.96      7.79 o 
   1   3  14       11.85       14.39      2.57 o 
   1   3  15       48.12       44.78      3.03 o 
  -1  -3 -16      463.66      458.23      5.58 o 
  -1  -3 -17       49.93       48.43      2.17 o 
  -1  -3 -18      521.21      495.17      5.28 o 
  -1  -3 -19      218.76      194.19      4.21 o 
  -1  -3 -20      388.63      373.95      6.24 o 
  -1  -3 -21      193.89      168.77      4.25 o 
  -1  -3 -22        2.40        2.63      1.85 o 
  -1  -3 -23        5.56        3.84      1.79 o 
  -1  -3 -24        5.45        5.20      1.70 o 
  -1  -3 -25        0.74       -0.80      1.86 o 
  -1  -3 -26      177.19      131.53      6.29 o 
  -1  -3 -27        0.02        2.60      2.22 o 
   1   4 -26       33.74       38.40      2.06 o 
   1   4 -25       31.44       27.91      1.95 o 
   1   4 -24        0.93       -0.61      1.88 o 
   1   4 -23       27.66       31.86      2.90 o 
   1   4 -22        4.01        1.27      2.26 o 
   1   4 -21        2.78        2.70      2.04 o 
  -1  -4  20      527.02      588.94      6.91 o 
  -1  -4  19     1241.58     1345.12     10.91 o 
  -1  -4  18      478.97      496.44      6.05 o 
  -1  -4  17      391.94      379.30      5.32 o 
  -1  -4  16      507.91      533.96      5.50 o 
   1   4 -15       56.94       60.76      2.37 o 
  -1  -4  14       58.62       63.97      4.37 o 
  -1  -4  13        4.45        4.34      2.17 o 
   1   4 -12      439.39      421.33      6.57 o 
   1   4 -11       46.57       50.33      2.48 o 
  -1  -4  10      157.07      142.16      4.41 o 
   1   4  -9      360.63      371.99      5.52 o 
   1   4  -8        3.42        2.14      1.09 o 
   1   4  -7       73.30       73.66      2.47 o 
   1   4  -6      432.35      520.35      5.86 o 
   1   4  -5       27.48       19.78      1.43 o 
   1   4  -4      752.59      728.91      6.44 o 
  -1  -4   3      999.30      908.93      5.97 o 
  -1  -4   2       88.17       53.33      1.55 o 
  -1  -4   1     1479.39     1257.09      6.02 o 
  -1  -4   0      115.58       94.21      2.22 o 
  -1  -4  -1       18.37       17.24      1.46 o 
  -1  -4  -2       45.64       57.54      1.80 o 
  -1  -4  -3      717.46      669.56      5.52 o 
  -1  -4  -4      201.39      141.23      2.72 o 
  -1  -4  -5      169.88      137.29      2.72 o 
   1   4   6     1090.93     1132.15      7.22 o 
  -1  -4  -7        5.15        5.22      1.03 o 
  -1  -4  -8      159.77      191.56      3.26 o 
  -1  -4  -9      231.37      227.63      3.64 o 
   1   4  10       15.85       10.32      1.40 o 
   1   4  11      906.08      968.34      8.71 o 
   1   4  12       57.62       54.94      2.87 o 
   1   4  13        6.16        2.66      1.94 o 
   1   4  14      619.92      597.86      8.91 o 
  -1  -4 -15      299.02      285.88      4.34 o 
  -1  -4 -16      264.92      273.10      4.16 o 
  -1  -4 -17      493.01      480.13      5.56 o 
  -1  -4 -18      211.85      206.16      3.69 o 
  -1  -4 -19        0.31        3.00      1.86 o 
  -1  -4 -20      507.37      479.06      6.38 o 
  -1  -4 -21      167.57      153.31      4.02 o 
  -1  -4 -22      124.63      104.46      3.70 o 
  -1  -4 -23      182.22      166.54      4.16 o 
  -1  -4 -24        0.40       -2.11      2.11 o 
  -1  -4 -25        0.06        0.56      1.90 o 
  -1  -4 -26        0.67       -1.22      2.42 o 
   1   5 -26        4.90        3.26      1.98 o 
   1   5 -25        4.81        6.17      1.67 o 
   1   5 -24       52.57       49.84      2.42 o 
   1   5 -23       55.05       65.99      3.51 o 
   1   5 -22       38.22       45.37      3.36 o 
   1   5 -21       48.80       46.28      2.46 o 
   1   5 -20        0.61        2.06      2.18 o 
  -1  -5  19       55.95       59.41      3.07 o 
  -1  -5  18       10.95       12.42      2.04 o 
  -1  -5  17        9.84        7.11      2.21 o 
  -1  -5  16      759.27      797.57      7.54 o 
  -1  -5  15      378.99      404.48      5.07 o 
  -1  -5  14      569.38      593.35      5.92 o 
  -1  -5  13       69.49       83.69      3.08 o 
  -1  -5  12       89.34       87.09      3.00 o 
  -1  -5  11       91.50      105.06      3.17 o 
  -1  -5  10        2.12        2.96      1.60 o 
  -1  -5   9      705.27      665.64      7.03 o 
  -1  -5   8      673.34      679.77      6.06 o 
  -1  -5   7       70.51       64.25      2.17 o 
  -1  -5   6       43.15       52.40      1.94 o 
  -1  -5   5      170.38      147.91      2.96 o 
  -1  -5   4      939.26      922.79      7.71 o 
  -1  -5   3     2719.37     2981.32     11.47 o 
  -1  -5   2       53.27       55.72      1.63 o 
  -1  -5   1     1118.33     1061.44      7.57 o 
  -1  -5   0      802.09      759.01      8.31 o 
  -1  -5  -1      493.73      384.93      5.25 o 
  -1  -5  -2      729.36      716.58      7.15 o 
  -1  -5  -3     1925.51     1831.39      8.26 o 
  -1  -5  -4       12.05       10.55      1.09 o 
  -1  -5  -5     2520.28     2440.85     10.30 o 
   1   5   6      186.82      169.31      3.11 o 
   1   5   7      266.16      274.74      4.02 o 
   1   5   8      219.05      247.93      3.97 o 
   1   5   9       11.65       12.53      1.40 o 
   1   5  10      253.10      286.96      4.55 o 
   1   5  11      562.47      582.52      6.61 o 
   1   5  12        0.15        2.40      1.82 o 
   1   5  13       17.55       27.15      2.26 o 
  -1  -5 -14       30.45       24.18      1.78 o 
  -1  -5 -15       63.40       59.62      1.97 o 
  -1  -5 -16      665.63      683.95      6.11 o 
  -1  -5 -17      376.05      364.15      5.70 o 
  -1  -5 -18      446.71      459.54      6.39 o 
  -1  -5 -19      105.46       98.35      3.18 o 
  -1  -5 -20      101.05       96.50      3.34 o 
  -1  -5 -21      324.09      330.82      7.43 o 
  -1  -5 -22       33.49       28.87      3.03 o 
  -1  -5 -23       10.19       10.42      2.12 o 
  -1  -5 -24        2.34        2.79      2.01 o 
  -1  -5 -25       54.14       50.01      2.82 o 
  -1  -5 -26       12.72        9.37      2.43 o 
   1   6 -25      170.67      116.17      4.27 o 
   1   6 -24        7.24        9.98      1.76 o 
   1   6 -23       22.19       27.93      2.21 o 
   1   6 -22        0.12        0.70      1.86 o 
   1   6 -21      213.51      238.07      4.62 o 
   1   6 -20       24.41       23.14      2.40 o 
   1   6 -19      110.91      112.34      3.72 o 
  -1  -6  18        2.68        1.47      2.03 o 
  -1  -6  17       39.51       42.97      2.40 o 
  -1  -6  16       13.79       15.13      2.28 o 
  -1  -6  15      494.67      532.52      8.04 o 
  -1  -6  14      793.44      881.25      8.44 o 
  -1  -6  13      903.89      979.82      8.79 o 
  -1  -6  12       95.83      102.59      3.38 o 
  -1  -6  11      206.46      204.39      5.03 o 
  -1  -6  10        1.18        1.48      1.94 o 
  -1  -6   9      258.44      297.55      5.37 o 
  -1  -6   8      208.93      229.49      4.05 o 
  -1  -6   7      664.29      675.14      6.67 o 
  -1  -6   6       64.41       82.62      2.42 o 
  -1  -6   5       77.63       63.83      2.44 o 
  -1  -6   4      537.69      597.27      6.77 o 
  -1  -6   3      386.40      348.51      5.12 o 
  -1  -6   2        0.01        0.76      1.36 o 
   1   6  -1        7.64        3.90      1.40 o 
  -1  -6   0      244.21      278.85      6.84 o 
  -1  -6  -1       22.07       23.71      2.57 o 
  -1  -6  -2      223.46      246.13      5.54 o 
  -1  -6  -3      298.05      275.92      5.91 o 
  -1  -6  -4       42.85       36.63      2.58 o 
  -1  -6  -5      249.31      212.81      5.37 o 
   1   6   6      200.65      232.05      4.84 o 
  -1  -6  -7      154.76      148.74      4.04 o 
   1   6   8       48.42       59.29      2.83 o 
   1   6   9      561.46      611.88      8.11 o 
   1   6  10        5.07        8.01      1.95 o 
   1   6  11      139.16      161.56      4.57 o 
  -1  -6 -12        1.19        0.48      2.17 o 
  -1  -6 -13      176.11      173.87      3.14 o 
  -1  -6 -14      155.20      157.47      3.07 o 
  -1  -6 -15      197.10      210.22      3.74 o 
  -1  -6 -16      305.27      312.20      5.33 o 
  -1  -6 -17       84.86       82.10      2.98 o 
  -1  -6 -18        0.29        0.94      1.88 o 
  -1  -6 -19       99.98      102.76      3.70 o 
  -1  -6 -20       91.06       99.51      3.94 o 
  -1  -6 -21       13.62       12.77      2.51 o 
  -1  -6 -22      104.35      101.27      4.52 o 
  -1  -6 -23       86.97       93.16      4.01 o 
  -1  -6 -24       20.03       15.90      2.10 o 
  -1  -6 -25        6.05        4.54      2.18 o 
   1   7 -24      136.33       72.17      2.61 o 
   1   7 -23       25.91       20.24      2.06 o 
   1   7 -22       14.68       12.59      1.79 o 
   1   7 -21       27.83       30.82      1.83 o 
   1   7 -20        0.06       -0.11      1.92 o 
   1   7 -19      322.89      281.52      5.24 o 
   1   7 -18        0.12        0.39      1.92 o 
  -1  -7  17        0.12       -0.05      2.02 o 
  -1  -7  16        2.86        1.23      2.01 o 
  -1  -7  15       52.89       48.15      2.65 o 
  -1  -7  14       82.00       87.76      2.94 o 
  -1  -7  13      272.01      273.71      5.43 o 
  -1  -7  12        0.80        2.70      2.49 o 
  -1  -7  11       53.16       74.58      2.61 o 
  -1  -7  10        4.56        5.64      1.97 o 
  -1  -7   9      166.06      182.92      4.22 o 
  -1  -7   8      210.62      229.47      7.38 o 
  -1  -7   7        2.13        2.76      2.07 o 
  -1  -7   6       17.78       19.60      1.90 o 
  -1  -7   5      254.44      265.60      5.07 o 
  -1  -7   4      203.92      205.25      5.32 o 
  -1  -7   3       16.32       19.58      2.17 o 
  -1  -7   2        1.57        2.54      1.83 o 
  -1  -7   1       64.09       67.90      4.01 o 
  -1  -7   0       16.38       16.12      2.46 o 
  -1  -7  -1        0.93        2.97      2.21 o 
  -1  -7  -2       30.32       25.11      2.81 o 
  -1  -7  -3        6.69        7.43      2.34 o 
  -1  -7  -4        0.19        2.33      2.27 o 
  -1  -7  -5       18.99       23.02      2.56 o 
  -1  -7  -6      356.35      374.95      7.86 o 
  -1  -7  -7      129.40      120.28      4.83 o 
   1   7   8       12.28       11.51      2.43 o 
   1   7   9       78.93       93.79      4.38 o 
  -1  -7 -10      246.83      273.31      4.09 o 
  -1  -7 -11       21.67       20.72      1.90 o 
  -1  -7 -12       17.33       12.15      2.24 o 
   1   7  13        1.38        1.47      2.38 o 
  -1  -7 -14      293.59      306.04      5.09 o 
  -1  -7 -15       10.13        8.49      2.00 o 
   1   7  16       56.76       58.05      2.84 o 
   1   7  17        1.16        0.23      2.05 o 
  -1  -7 -18       20.18       18.84      2.39 o 
  -1  -7 -19        0.07        0.56      2.17 o 
  -1  -7 -20      143.98      158.50      4.46 o 
  -1  -7 -21        2.00        1.06      2.26 o 
  -1  -7 -22       28.17       27.56      2.43 o 
  -1  -7 -23       11.40       11.97      2.06 o 
  -1  -7 -24       73.40       69.80      3.98 o 
   1   8 -22       22.10       19.25      1.65 o 
   1   8 -21       32.95       29.90      1.97 o 
   1   8 -20       71.99       72.29      2.44 o 
   1   8 -19        0.05        0.15      1.76 o 
   1   8 -18      105.83      121.34      3.15 o 
   1   8 -17       12.79       11.40      2.11 o 
   1   8 -16        1.02        1.81      2.19 o 
  -1  -8  15        0.33       -1.89      1.89 o 
  -1  -8  14       18.36       18.45      2.19 o 
  -1  -8  13        8.84       12.14      2.92 o 
  -1  -8  12      348.83      390.13      7.61 o 
  -1  -8  11       37.66       35.37      2.77 o 
  -1  -8  10        3.47        5.08      3.14 o 
  -1  -8   9        0.16        3.55      2.92 o 
  -1  -8   8       53.21       63.70      2.80 o 
   1   8  -7        7.12       10.53      2.61 o 
  -1  -8   6      201.46      219.33      4.57 o 
   1   8  -5       21.87       25.83      2.23 o 
  -1  -8   4        8.33       11.85      2.80 o 
  -1  -8   3       36.74       47.85      3.83 o 
  -1  -8   2      169.25      201.99      6.99 o 
  -1  -8   1       64.47       69.80      4.42 o 
  -1  -8   0       19.52       30.16      3.33 o 
  -1  -8  -1        2.84        0.70      3.02 o 
  -1  -8  -2       82.52       90.31      5.19 o 
  -1  -8  -3       22.65       21.44      3.29 o 
  -1  -8  -4      198.46      222.65      7.88 o 
  -1  -8  -5       86.13      102.55      4.54 o 
  -1  -8  -6      181.69      191.70      7.49 o 
  -1  -8  -7       73.52       83.35      3.46 o 
  -1  -8  -8      103.29      117.90      3.62 o 
  -1  -8  -9       18.14       26.77      2.44 o 
  -1  -8 -10        1.38       -0.70      2.17 o 
  -1  -8 -11       14.45       13.20      2.19 o 
  -1  -8 -12      205.24      216.01      5.28 o 
   1   8  13        2.67        5.27      2.63 o 
   1   8  14       13.36       11.79      2.22 o 
   1   8  15       57.23       65.26      3.19 o 
  -1  -8 -16        9.37       13.40      2.38 o 
  -1  -8 -17        4.76        5.70      2.28 o 
  -1  -8 -18       13.23       15.33      2.12 o 
  -1  -8 -19       44.66       44.09      2.53 o 
  -1  -8 -20       72.74       79.51      2.85 o 
  -1  -8 -21        2.18        2.60      2.57 o 
  -1  -8 -22       88.73       94.09      4.89 o 
  -1  -8 -23        8.54       10.56      2.13 o 
   1   9 -21        1.12        0.89      1.65 o 
   1   9 -20       67.30       61.51      1.93 o 
   1   9 -19       34.03       26.92      1.87 o 
   1   9 -18        0.19        3.83      1.73 o 
   1   9 -17       61.35       55.93      2.58 o 
   1   9 -16       11.52       12.68      1.84 o 
   1   9 -15       67.60       72.32      2.87 o 
  -1  -9  14       98.62      111.21      4.08 o 
   1   9 -13      106.72      117.82      5.79 o 
   1   9 -12        0.71       -0.09      3.37 o 
   1   9 -11        0.19        2.84      4.20 o 
   1   9  -9       80.98      115.96      8.08 o 
   1   9  -7       46.17       63.36      6.81 o 
   1   9  -6       42.08       50.83      4.15 o 
   1   9  -5       46.33       56.52      3.16 o 
   1   9  -4      730.79      930.33      8.08 o 
  -1  -9   3       54.58       65.88      2.88 o 
  -1  -9   2      181.89      206.98      4.10 o 
  -1  -9   1      240.22      293.38      6.24 o 
  -1  -9   0       25.92       30.26      3.02 o 
  -1  -9  -1       53.00       70.91      3.10 o 
  -1  -9  -2       23.79       29.87      3.43 o 
  -1  -9  -3       25.71       29.75      3.42 o 
  -1  -9  -4       21.26       20.89      3.05 o 
  -1  -9  -5       38.93       46.09      3.13 o 
   1   9   6      455.65      554.98      9.98 o 
   1   9   7      137.32      159.56      6.77 o 
   1   9   8       40.20       42.38      3.42 o 
   1   9   9      147.32      163.63      5.42 o 
   1   9  10       78.42      105.21      4.02 o 
   1   9  11      165.10      214.35      6.32 o 
  -1  -9 -12       39.58       44.37      2.78 o 
  -1  -9 -13       25.13       27.04      4.01 o 
  -1  -9 -14        9.32       15.36      2.38 o 
  -1  -9 -15      110.27      119.81      5.37 o 
  -1  -9 -16        1.09        3.11      2.56 o 
  -1  -9 -17        0.08        2.00      2.36 o 
  -1  -9 -18       86.55      113.25      4.42 o 
  -1  -9 -19      103.69      103.99      3.83 o 
  -1  -9 -20       32.80       36.08      3.54 o 
  -1  -9 -21       32.03       36.90      3.03 o 
   1  10 -19       20.94       15.18      1.45 o 
   1  10 -18       26.42       19.17      1.65 o 
   1  10 -17       19.57       17.44      1.88 o 
   1  10 -16       33.13       32.64      1.79 o 
  -1 -10  15        0.25        3.34      1.87 o 
   1  10 -14       61.90       77.93      4.13 o 
   1  10 -13       49.39       56.68      5.43 o 
   1  10 -12        3.14        7.48      3.75 o 
   1  10 -10       24.96       33.05      4.74 o 
   1  10  -6      151.95      225.24     10.37 o 
   1  10  -5      571.15      653.84     17.83 o 
   1  10  -4       30.35       29.58      5.56 o 
   1  10  -3       97.04      114.10      8.27 o 
   1  10  -2       73.56      113.69      8.46 o 
  -1 -10  -4        0.01        6.62      5.57 o 
   1  10   9      301.49      350.36      7.47 o 
   1  10  10       88.43       88.34      9.18 o 
  -1 -10 -11       42.66       55.22      5.23 o 
   1  10  13      212.55      268.94     10.49 o 
   1  10  14        5.92        6.54      2.56 o 
   1  10  15       37.34       47.72      2.67 o 
   1  10  16       27.87       33.46      2.16 o 
  -1 -10 -17       29.84       43.44      2.16 o 
  -1 -10 -18        0.06       -0.84      2.00 o 
  -1 -10 -19       40.93       45.19      3.08 o 
  -1 -11  17       10.52        4.80      2.40 o 
   1  11 -15        3.31        1.71      2.34 o 
   1  11 -14        0.15        0.01      2.89 o 
   1  11 -13       13.62       15.15      3.04 o 
   1  11  10        5.14        1.02      4.13 o 
   1  11  14       98.64      123.97      3.48 o 
   1  11  15        0.41        2.63      1.48 o 
  -1 -11 -16        3.04        6.22      1.60 o 
  -1 -11 -17        5.82       18.06      2.44 o 
   1  12 -13       12.48       12.93      2.60 o 
   1  12  13       14.22       73.03      2.64 o 
  -1 -12 -14        0.02        3.43      1.75 o 
   1  12  15        4.02        4.47      2.05 o 
  -2  10  14        3.60        5.72      1.51 o 
   2 -10 -13       72.56      105.19      4.42 o 
   2 -10  13       58.57       22.32      2.02 o 
   2 -10  14        0.78        0.88      1.17 o 
   2 -10  15       18.38        1.06      1.57 o 
  -2   9  17       10.94       15.78      2.21 o 
  -2   9  16        2.39        8.35      2.26 o 
   2  -9 -15       83.68      103.92      3.38 o 
   2  -9 -14       12.74       39.96      1.75 o 
   2  -9 -13        1.77       19.84      2.19 o 
   2  -9 -12        4.57        3.69      2.19 o 
   2  -9  -5       18.22       37.62      5.02 o 
   2  -9  -2       29.65       28.87      4.51 o 
   2  -9  -1      229.01      264.17      9.87 o 
  -2   9 -10       21.39       19.80      3.40 o 
  -2   9 -11       80.27       76.96      5.19 o 
  -2   9 -12        0.17       -2.57      3.30 o 
   2  -9  13       62.10       55.55      3.42 o 
   2  -9  14      116.61       76.91      2.36 o 
   2  -9  15        1.49        2.34      1.13 o 
   2  -9  16       20.52       10.13      1.25 o 
   2  -9  17        0.10       -0.10      1.73 o 
  -2   8  19       24.93       23.83      2.29 o 
  -2   8  18       71.09       78.66      2.72 o 
   2  -8 -17       98.84      119.86      5.02 o 
   2  -8 -16       91.42       66.44      2.26 o 
   2  -8 -15      147.47      102.86      2.50 o 
   2  -8 -14       94.36       75.42      2.34 o 
   2  -8 -13      116.64       96.90      3.16 o 
   2  -8 -12       30.37       48.74      3.59 o 
   2  -8 -11        1.68        2.77      2.56 o 
   2  -8 -10       49.81       56.43      5.68 o 
   2  -8  -9        5.74        6.48      2.60 o 
   2  -8  -8      243.47      310.05     12.48 o 
   2  -8  -7      496.23      691.39     18.26 o 
   2  -8  -6       85.97       95.50      7.29 o 
   2  -8  -5       12.39       18.20      3.50 o 
   2  -8  -4      155.58       77.73      4.19 o 
   2  -8  -3       91.66      120.68      5.61 o 
   2  -8  -2       69.60       64.33      5.86 o 
   2  -8  -1        4.04        3.53      5.12 o 
   2  -8   0        0.14       -5.62      5.62 o 
  -2   8  -2       71.24       70.92      6.13 o 
   2  -8   5      121.13      122.20      8.39 o 
   2  -8   6        9.78       12.42      5.17 o 
   2  -8   7       24.31       28.79      5.22 o 
  -2   8  -9        0.37       -3.08      3.74 o 
  -2   8 -10        4.17        7.39      2.73 o 
  -2   8 -11        7.24        7.77      2.72 o 
   2  -8  12       85.41       79.32      3.05 o 
   2  -8  13       17.07       15.25      2.58 o 
   2  -8  14       71.85       66.00      3.58 o 
   2  -8  15      112.11      101.18      2.70 o 
   2  -8  16       41.39       32.28      1.69 o 
   2  -8  17        1.58        1.93      1.25 o 
   2  -8  18        3.46        4.59      1.49 o 
   2  -8  19       15.36        6.75      1.36 o 
   2  -7 -20       35.73       46.89      3.33 o 
   2  -7 -19       28.45       18.14      2.36 o 
   2  -7 -18        1.11        1.51      2.14 o 
   2  -7 -17       34.89       33.19      2.25 o 
   2  -7 -16      139.76      155.27      4.32 o 
   2  -7 -15        6.77        9.24      2.09 o 
   2  -7 -14        3.33        9.06      2.17 o 
   2  -7 -13        1.32        3.82      1.90 o 
  -2   7  12       67.77       70.80      2.92 o 
   2  -7 -11        0.04       -1.01      2.48 o 
   2  -7 -10       24.31       27.47      2.84 o 
   2  -7  -9       95.68      116.20      5.49 o 
   2  -7  -8        1.34        2.40      3.07 o 
   2  -7  -7       59.08       58.49      6.22 o 
   2  -7  -6       80.96      101.80      5.23 o 
   2  -7  -5        8.97       14.12      3.07 o 
   2  -7  -4       36.48       38.99      2.88 o 
   2  -7  -3        8.31       10.23      3.15 o 
   2  -7  -2      243.30      311.34      6.22 o 
   2  -7  -1       38.16       40.05      3.36 o 
   2  -7   0      148.16      178.71      5.53 o 
   2  -7   1        0.02       -1.14      3.38 o 
   2  -7   2       95.21      115.41      5.99 o 
  -2   7  -3       21.62       25.53      3.55 o 
  -2   7  -4      158.22      182.14      4.55 o 
  -2   7  -5      243.50      265.57      5.45 o 
   2  -7   6       44.72       54.04      6.15 o 
   2  -7   7       71.41       75.12      4.70 o 
   2  -7   8       74.18       82.33      4.54 o 
   2  -7   9       57.45       68.54      3.35 o 
   2  -7  10        7.00        4.76      2.21 o 
   2  -7  11        0.14       -0.64      1.89 o 
   2  -7  12        3.55        5.36      1.79 o 
   2  -7  13       80.89       70.85      2.67 o 
   2  -7  14      139.87      114.17      3.68 o 
   2  -7  15        0.07       -0.27      1.56 o 
   2  -7  16        3.03        3.97      1.51 o 
   2  -7  17        0.28        3.89      1.56 o 
   2  -7  18       22.38       19.90      1.65 o 
  -2   7 -19       77.03       62.19      2.56 o 
   2  -7  20       10.48        6.18      1.65 o 
   2  -7  21        0.35       -0.77      1.38 o 
   2  -6 -22       46.10       64.98      3.56 o 
   2  -6 -21        1.91       -1.37      1.88 o 
   2  -6 -20       40.19       37.54      2.67 o 
   2  -6 -19       67.37       79.49      3.86 o 
   2  -6 -18       98.13      116.58      6.88 o 
   2  -6 -17        7.90        7.88      3.68 o 
   2  -6 -16        7.60        6.93      4.18 o 
  -2   6  15       10.10       15.62      3.57 o 
  -2   6  14      192.95      233.38      5.44 o 
   2  -6 -13      120.71      135.78      3.82 o 
  -2   6  12       14.28       12.11      2.41 o 
  -2   6  11        1.26        2.53      2.45 o 
  -2   6  10       15.91       17.55      2.56 o 
   2  -6  -9      225.19      251.32      4.42 o 
   2  -6  -8       65.21       70.02      2.72 o 
  -2   6   7       42.72       50.46      2.18 o 
  -2   6   6       24.06       25.88      2.08 o 
  -2   6   5      354.56      419.09      5.69 o 
  -2   6   4      106.09      124.06      3.33 o 
  -2   6   3        2.74        1.65      2.15 o 
  -2   6   2        1.02        4.24      2.77 o 
  -2   6   1        2.12       11.99      3.26 o 
  -2   6   0       62.09       69.53      5.67 o 
  -2   6  -1      230.32      265.26     11.32 o 
  -2   6  -2       40.90       41.16      3.97 o 
  -2   6  -3       44.38       57.72      2.53 o 
  -2   6  -4       61.67       74.76      2.30 o 
  -2   6  -5      198.37      252.51      4.02 o 
  -2   6  -6        4.09        4.78      2.00 o 
   2  -6   7      295.69      327.12      5.31 o 
   2  -6   8        3.42        3.44      2.24 o 
   2  -6   9       76.99       70.12      2.40 o 
   2  -6  10       88.46      101.06      2.94 o 
   2  -6  11      263.36      279.69      4.94 o 
   2  -6  12       82.43       77.82      3.12 o 
   2  -6  13        4.59        7.28      2.04 o 
   2  -6  14       99.64       81.63      3.10 o 
   2  -6  15       98.84       75.95      2.99 o 
   2  -6  16        0.13       -0.68      1.75 o 
   2  -6  17      102.95       99.75      3.17 o 
   2  -6  18       46.67       49.76      2.39 o 
  -2   6 -19       47.83       49.91      2.20 o 
  -2   6 -20        6.71        5.66      1.89 o 
  -2   6 -21       37.34       33.78      2.14 o 
   2  -6  22        2.19        0.30      1.67 o 
   2  -5 -23        9.62        9.92      2.11 o 
   2  -5 -22        3.38        7.48      2.34 o 
   2  -5 -21      138.24      162.10      3.91 o 
   2  -5 -20        0.41        0.08      2.72 o 
   2  -5 -19        5.65        1.20      2.99 o 
   2  -5 -18        3.02        4.33      3.12 o 
   2  -5 -17        3.36        4.25      3.27 o 
  -2   5  16        0.30        1.45      3.44 o 
  -2   5  15      101.82      115.40      4.18 o 
  -2   5  14        0.42        1.73      2.44 o 
   2  -5 -13        0.23       -1.86      2.51 o 
   2  -5 -12       79.58       95.87      3.92 o 
   2  -5 -11      641.03      778.68      6.92 o 
   2  -5 -10      219.61      240.20      3.90 o 
  -2   5   9        0.00       -0.37      1.88 o 
  -2   5   8      391.76      439.54      4.72 o 
  -2   5   7      364.10      378.32      6.00 o 
  -2   5   6       17.39       15.81      2.32 o 
  -2   5   5       10.83        9.99      2.01 o 
  -2   5   4        3.38        8.01      1.91 o 
  -2   5   3       59.64       53.70      3.09 o 
  -2   5   2        2.36        3.59      2.00 o 
  -2   5   1      152.98      147.53      4.56 o 
  -2   5   0        1.24        2.50      1.84 o 
  -2   5  -1        4.73        2.02      1.77 o 
  -2   5  -2        0.38       -2.34      2.34 o 
  -2   5  -3        1.32        2.73      2.87 o 
  -2   5  -4       45.02       50.34      5.68 o 
   2  -5   5      469.56      381.18      7.54 o 
   2  -5   6      113.52       83.07      4.61 o 
   2  -5   7      178.06      139.90      6.07 o 
   2  -5   8      593.17      619.66      7.80 o 
   2  -5   9       28.93       28.60      1.95 o 
   2  -5  10      134.77      142.21      3.00 o 
   2  -5  11       18.78       23.06      1.91 o 
   2  -5  12        1.02        2.69      2.05 o 
   2  -5  13       57.37       55.82      2.89 o 
   2  -5  14        6.62        7.31      2.10 o 
   2  -5  15       38.72       34.35      2.31 o 
  -2   5 -16       75.63       56.57      2.84 o 
  -2   5 -17       23.84       15.27      1.83 o 
   2  -5  18        2.67        3.47      1.62 o 
   2  -5  19       33.13       30.13      2.05 o 
   2  -5  20        9.53        9.08      1.99 o 
  -2   5 -21       13.83       15.14      2.09 o 
  -2   5 -22      110.22       92.57      3.13 o 
  -2   5 -23       35.32       29.38      1.77 o 
   2  -4 -24       30.84       47.27      3.11 o 
   2  -4 -23       77.03       94.43      3.51 o 
   2  -4 -22       34.06       41.57      2.28 o 
   2  -4 -21       55.36       58.82      3.48 o 
   2  -4 -20      140.10      154.08      5.54 o 
   2  -4 -19      111.45      120.85      5.47 o 
   2  -4 -18        3.04        2.51      3.27 o 
   2  -4 -17       43.87       47.11      3.44 o 
   2  -4 -16       75.74       82.10      3.60 o 
   2  -4 -15       66.17       58.94      2.88 o 
  -2   4  14       53.88       63.54      2.98 o 
  -2   4  13       91.01      104.18      3.02 o 
   2  -4 -12      125.13      134.32      3.98 o 
  -2   4  11       28.49       34.99      2.16 o 
  -2   4  10      326.62      353.31      4.92 o 
  -2   4   9      184.67      200.41      5.04 o 
  -2   4   8       11.94        8.74      2.02 o 
  -2   4   7     1117.92     1253.91     11.92 o 
  -2   4   6       28.28       32.60      2.33 o 
  -2   4   5     1111.25     1172.73     11.21 o 
  -2   4   4      736.01      702.51      9.64 o 
  -2   4   3       82.59       77.41      2.99 o 
  -2   4   2      769.80      830.05      8.42 o 
  -2   4   1       33.63       43.86      2.25 o 
  -2   4   0       19.47       25.75      1.82 o 
  -2   4  -1       19.15       29.79      1.89 o 
  -2   4  -2     1370.68     1426.99     11.08 o 
  -2   4  -3       32.75       31.03      2.04 o 
  -2   4  -4      342.20      332.54      6.43 o 
   2  -4   5      812.39      807.78     12.71 o 
   2  -4   6      130.24      105.72      4.22 o 
   2  -4   7     1119.67     1064.19     12.84 o 
   2  -4   8       34.70       34.68      2.90 o 
   2  -4   9       79.97       78.77      4.08 o 
   2  -4  10      493.24      371.94      8.37 o 
   2  -4  11       34.89       34.48      2.00 o 
   2  -4  12        0.47        0.14      1.95 o 
   2  -4  13       21.55       18.72      2.02 o 
   2  -4  14      119.46      121.47      3.65 o 
   2  -4  15        0.01        2.91      2.06 o 
   2  -4  16      210.33      203.89      4.65 o 
   2  -4  17       31.30       27.31      2.30 o 
   2  -4  18       30.60       24.71      2.21 o 
  -2   4 -19       44.71       42.66      2.49 o 
  -2   4 -20      278.09      260.18      5.99 o 
  -2   4 -21       27.98       24.44      2.34 o 
  -2   4 -22       16.58       14.05      1.99 o 
  -2   4 -23       22.63       19.30      1.87 o 
  -2   4 -24       72.68       42.07      1.64 o 
   2  -3 -24        3.13        3.73      1.83 o 
   2  -3 -23        6.06        3.43      1.77 o 
   2  -3 -22      201.78      232.38      6.16 o 
   2  -3 -21        0.56        1.31      2.75 o 
   2  -3 -20       17.51       24.47      3.21 o 
   2  -3 -19       60.68       55.27      4.13 o 
   2  -3 -18       49.89       35.94      3.30 o 
   2  -3 -17       14.00        9.67      3.16 o 
   2  -3 -16      581.99      660.94      9.45 o 
   2  -3 -15       21.36       17.29      2.38 o 
   2  -3 -14       16.47       16.92      2.50 o 
  -2   3  13       41.97       42.75      2.11 o 
  -2   3  12        4.59        4.53      1.73 o 
  -2   3  11       14.49       16.64      2.31 o 
  -2   3  10      641.26      634.29      8.63 o 
  -2   3   9       45.03       53.05      2.89 o 
  -2   3   8     2450.57     2488.46     16.51 o 
  -2   3   7      993.58     1030.83     10.40 o 
  -2   3   6      232.49      264.04      5.28 o 
  -2   3   5     2432.87     2565.54     15.89 o 
  -2   3   4      543.50      550.94      8.17 o 
  -2   3   3      346.76      359.22      4.93 o 
  -2   3   2      322.28      285.09      4.77 o 
  -2   3   1      189.17      207.57      3.54 o 
  -2   3   0        1.85        1.14      1.23 o 
  -2   3  -1       33.30       36.30      1.97 o 
  -2   3  -2      267.28      240.98      4.48 o 
  -2   3  -3      124.06      131.14      3.47 o 
  -2   3  -4     1005.87     1038.00      9.51 o 
  -2   3  -5     1388.02     1491.67     11.66 o 
   2  -3   6      120.65      126.22      4.40 o 
   2  -3   7     1471.88     1395.57     14.13 o 
   2  -3   8     2634.80     2584.45     19.91 o 
   2  -3   9       61.16       67.40      3.60 o 
   2  -3  10       35.88       31.61      2.82 o 
   2  -3  11        0.29        0.22      2.06 o 
   2  -3  12       48.28       46.97      2.19 o 
   2  -3  13      400.36      390.12      4.78 o 
   2  -3  14       31.69       31.77      1.83 o 
   2  -3  15        0.49       -1.65      1.78 o 
   2  -3  16      237.42      244.72      4.99 o 
   2  -3  17        0.57        2.86      2.30 o 
   2  -3  18        5.79        5.34      2.31 o 
   2  -3  19        6.66        6.71      2.22 o 
  -2   3 -20        6.87        9.82      3.02 o 
  -2   3 -21       24.18       26.51      3.01 o 
  -2   3 -22       72.10       62.46      3.15 o 
  -2   3 -23       14.87       15.73      2.06 o 
  -2   3 -24        0.26       -0.65      1.71 o 
  -2   3 -25        0.07        0.79      1.92 o 
   2  -2 -25       40.80       48.27      3.50 o 
   2  -2 -24       65.79       76.80      3.30 o 
   2  -2 -23        0.15       -2.44      2.44 o 
   2  -2 -22        0.52       -1.32      2.65 o 
   2  -2 -21        0.07       -2.89      2.89 o 
   2  -2 -20      212.52      201.15      5.83 o 
   2  -2 -19      301.40      321.88      6.54 o 
  -2   2  18       42.74       39.63      3.19 o 
  -2   2  17      157.23      155.64      4.63 o 
  -2   2  16       16.60       17.00      2.44 o 
  -2   2  15      446.73      445.57      5.68 o 
  -2   2  14        1.46        2.45      1.94 o 
  -2   2  13       24.46       23.84      1.85 o 
  -2   2  12       10.01        8.34      2.11 o 
  -2   2  11        0.94        1.42      1.99 o 
  -2   2  10      377.20      361.08      5.71 o 
  -2   2   9      340.30      290.17      5.04 o 
  -2   2   8      697.25      716.26      7.58 o 
  -2   2   7      349.52      339.39      5.15 o 
  -2   2   6       15.51       20.23      1.80 o 
  -2   2   5      423.65      462.32      6.26 o 
  -2   2   4     1275.11     1191.37      9.74 o 
  -2   2   3       36.49       35.64      1.77 o 
  -2   2   2       14.82       20.72      1.40 o 
  -2   2   1      301.63      279.53      4.41 o 
  -2   2   0      199.35      200.11      4.21 o 
  -2   2  -1     1136.41     1077.22     10.38 o 
  -2   2  -2        7.24       10.54      1.55 o 
  -2   2  -3      134.50      125.74      3.24 o 
  -2   2  -4      227.47      219.00      4.25 o 
  -2   2  -5      406.99      466.39      6.20 o 
  -2   2  -6      579.87      590.26      7.11 o 
   2  -2   7      657.06      608.91      8.91 o 
   2  -2   8      101.03      100.11      3.92 o 
   2  -2   9      201.63      167.00      5.09 o 
   2  -2  10       10.96        9.72      2.03 o 
   2  -2  11        4.45        1.33      1.88 o 
   2  -2  12        7.08        4.09      1.82 o 
   2  -2  13      126.75      111.95      3.89 o 
   2  -2  14       57.84       48.88      2.08 o 
  -2   2 -15      407.40      409.85      5.17 o 
   2  -2  16        1.23       -1.32      2.03 o 
   2  -2  17       50.13       47.31      2.55 o 
   2  -2  18      194.10      126.17      3.76 o 
   2  -2  19      582.10      420.39      6.35 o 
   2  -2  20        4.56        6.72      2.38 o 
  -2   2 -21        1.49        0.56      2.36 o 
  -2   2 -22        7.01        7.23      2.24 o 
  -2   2 -23       20.95       16.05      2.22 o 
  -2   2 -24        5.51        5.96      1.88 o 
  -2   2 -25      170.06      122.38      3.96 o 
  -2   2 -26       36.30       29.59      3.01 o 
   2  -1 -26       15.24       14.45      2.21 o 
   2  -1 -25       19.83       27.29      3.09 o 
   2  -1 -24        0.90       -0.88      2.12 o 
   2  -1 -23       32.14       30.12      2.79 o 
   2  -1 -22       13.62        9.36      2.11 o 
   2  -1 -21      185.48      192.47      5.47 o 
   2  -1 -20        0.33       -2.06      3.02 o 
  -2   1  19        5.12        4.95      2.96 o 
  -2   1  18       21.23       19.34      2.50 o 
  -2   1  17      293.18      285.52      4.98 o 
  -2   1  16       46.99       54.62      2.34 o 
   2  -1 -15       99.19       99.66      2.51 o 
   2  -1 -14        9.71        5.61      1.84 o 
  -2   1  13      252.28      241.35      6.44 o 
  -2   1  12       72.81       68.40      3.66 o 
  -2   1  11      101.28      103.20      4.17 o 
  -2   1  10        4.00        3.70      1.79 o 
  -2   1   9      178.12      161.08      4.80 o 
  -2   1   8      100.70       90.40      3.59 o 
  -2   1   7      668.98      608.41      8.46 o 
  -2   1   6       90.64       88.00      3.36 o 
  -2   1   5       41.25       38.32      2.33 o 
  -2   1   4       38.98       41.91      2.36 o 
  -2   1   3      220.67      188.49      4.32 o 
  -2   1   2      397.83      400.27      5.24 o 
  -2   1   1      613.61      574.93      6.12 o 
  -2   1   0       13.22       12.01      1.48 o 
  -2   1  -1      646.92      612.29      6.78 o 
  -2   1  -2      849.77      800.17      8.47 o 
  -2   1  -3       95.46       74.57      2.83 o 
  -2   1  -4      308.67      304.15      4.71 o 
  -2   1  -5        6.20        5.93      1.19 o 
  -2   1  -6        2.77        2.28      1.27 o 
   2  -1   7      898.09      792.37      9.73 o 
   2  -1   8      419.86      359.90      6.82 o 
   2  -1   9       58.36       54.16      2.52 o 
   2  -1  10       18.81       16.79      1.79 o 
   2  -1  11      163.99      150.47      4.62 o 
   2  -1  12       76.73       66.06      3.40 o 
   2  -1  13        0.65        0.42      2.09 o 
   2  -1  14       24.52       21.44      2.05 o 
   2  -1  15       18.83       11.19      1.83 o 
   2  -1  16      134.72      111.52      2.93 o 
   2  -1  17       57.12       55.02      2.65 o 
   2  -1  18       56.97       53.94      3.41 o 
   2  -1  19       12.42       12.38      2.14 o 
   2  -1  20       14.38        5.94      2.48 o 
  -2   1 -21       55.36       32.45      2.84 o 
  -2   1 -22       93.83       56.23      3.16 o 
  -2   1 -23       34.06       21.41      2.93 o 
  -2   1 -24        0.19        3.26      1.85 o 
  -2   1 -25       16.05       11.76      2.20 o 
  -2   1 -26        0.75        1.25      2.43 o 
   2   0 -26      144.40      146.36      5.30 o 
   2   0 -25       42.81       46.87      4.03 o 
   2   0 -24       25.12       22.17      2.64 o 
   2   0 -23        3.81        1.60      1.96 o 
   2   0 -22        4.27        2.41      2.63 o 
   2   0 -21        0.46       -2.80      2.83 o 
   2   0 -20      119.46      116.92      4.49 o 
  -2   0  19      153.03      153.71      4.53 o 
  -2   0  18      100.48       78.02      3.09 o 
   2   0 -17       45.67       45.04      2.20 o 
   2   0 -16      362.00      338.70      4.37 o 
   2   0 -15       49.43       48.10      1.99 o 
   2   0 -14       85.99       81.84      2.63 o 
  -2   0  13       11.51        8.96      2.34 o 
  -2   0  12        1.22        3.74      2.08 o 
  -2   0  11      150.83      129.63      4.60 o 
  -2   0  10      963.00      905.42     11.26 o 
  -2   0   9        2.34        3.48      1.56 o 
  -2   0   8       12.00        8.75      1.60 o 
  -2   0   7       22.21       18.55      1.91 o 
  -2   0   6      126.34       94.84      4.08 o 
  -2   0   5       61.44       47.36      3.01 o 
  -2   0   4     1420.86     1255.48     10.88 o 
  -2   0   3        6.97        5.21      1.37 o 
  -2   0   2      342.45      285.31      4.33 o 
  -2   0   1      603.08      535.90      5.71 o 
  -2   0   0     1086.13     1034.59      6.30 o 
  -2   0  -1       34.42       26.61      1.90 o 
  -2   0  -2       28.23       35.01      1.82 o 
  -2   0  -3        8.12        7.46      1.08 o 
  -2   0  -4     1032.40      889.45      7.19 o 
  -2   0  -5      230.93      198.00      4.29 o 
  -2   0  -6       18.84       13.95      1.56 o 
   2   0   7        0.10        1.21      1.43 o 
  -2   0  -8      379.60      341.94      7.84 o 
   2   0   9        7.99        5.56      1.39 o 
   2   0  10      874.67      776.51     10.01 o 
   2   0  11       27.73       24.27      1.90 o 
   2   0  12       33.90       42.35      2.47 o 
   2   0  13       15.07       11.09      1.92 o 
   2   0  14       13.21        8.27      2.10 o 
   2   0  15      395.08      353.28      4.24 o 
   2   0  16      947.43      874.50      7.02 o 
   2   0  17      109.30      103.97      3.05 o 
   2   0  18      102.99       84.07      3.49 o 
   2   0  19        1.24        4.53      3.55 o 
   2   0  20        7.55        6.79      3.55 o 
  -2   0 -21        8.02        4.96      2.97 o 
  -2   0 -22        2.93       -0.05      2.57 o 
  -2   0 -23        2.59        2.50      2.40 o 
  -2   0 -24      128.12       93.59      3.58 o 
  -2   0 -25      115.25       74.55      2.93 o 
  -2   0 -26        0.82        1.57      1.91 o 
   2   1 -26        6.74        5.22      2.34 o 
   2   1 -25       32.32       36.35      3.60 o 
   2   1 -24       15.92       16.16      1.89 o 
   2   1 -23        2.55        4.49      2.43 o 
   2   1 -22      159.51      145.78      4.41 o 
   2   1 -21        8.32        6.21      2.24 o 
   2   1 -20       11.70       12.32      2.29 o 
   2   1 -19       23.73       23.97      1.94 o 
   2   1 -18      276.20      273.02      4.87 o 
   2   1 -17       37.20       31.37      2.09 o 
   2   1 -16      236.81      211.00      3.78 o 
   2   1 -15       68.58       68.66      2.32 o 
   2   1 -14        7.42       10.63      1.91 o 
  -2  -1  13      565.15      531.63      9.49 o 
  -2  -1  12      475.10      428.17      8.32 o 
  -2  -1  11        0.66        2.28      1.65 o 
   2   1 -10       23.76       22.33      4.06 o 
   2   1  -8      936.44      921.21     18.07 o 
  -2  -1   7       93.93       89.55      4.25 o 
  -2  -1   6       24.22       33.04      2.39 o 
  -2  -1   5      134.47      118.12      3.97 o 
  -2  -1   4      208.31      166.85      4.97 o 
  -2  -1   3      124.89      107.23      3.17 o 
  -2  -1   2      528.75      478.11      5.34 o 
  -2  -1   1      310.16      266.36      3.28 o 
  -2  -1   0      193.87      174.07      2.96 o 
  -2  -1  -1        0.44        1.31      0.94 o 
  -2  -1  -2      580.29      484.55      3.80 o 
  -2  -1  -3      627.07      533.82      4.38 o 
  -2  -1  -4      188.41      169.40      3.29 o 
  -2  -1  -5      466.54      471.77      5.38 o 
  -2  -1  -6      481.96      431.40      5.83 o 
  -2  -1  -7      798.54      727.40     11.10 o 
  -2  -1  -8      490.72      485.81      9.34 o 
  -2  -1  -9      310.63      280.48      7.29 o 
  -2  -1 -10      191.89      210.09      6.56 o 
  -2  -1 -11       59.69       52.45      3.67 o 
  -2  -1 -12       67.42       66.36      3.27 o 
   2   1  13      322.58      278.63      5.72 o 
   2   1  14      348.82      319.77      7.46 o 
   2   1  15     1184.57     1082.36      7.80 o 
   2   1  16       26.52       23.01      1.81 o 
   2   1  17      634.19      543.53      7.18 o 
   2   1  18      118.89       98.95      3.38 o 
   2   1  19       81.30       65.49      3.78 o 
   2   1  20       57.36       51.24      3.69 o 
  -2  -1 -21       72.82       53.26      5.95 o 
  -2  -1 -22       48.35       43.51      3.77 o 
  -2  -1 -23      126.68       83.83      4.51 o 
  -2  -1 -24        0.02       -0.03      2.20 o 
  -2  -1 -25      143.08       97.36      3.26 o 
  -2  -1 -26        5.38        3.88      1.46 o 
   2   2 -26       30.64       24.82      2.38 o 
   2   2 -25      176.69      191.63      7.38 o 
   2   2 -24      180.69      184.42      3.89 o 
   2   2 -23        0.37        1.81      1.85 o 
   2   2 -22       29.59       31.27      2.31 o 
   2   2 -21        1.07        0.62      2.31 o 
   2   2 -20        6.28        4.65      1.72 o 
   2   2 -19       85.09       86.31      2.87 o 
   2   2 -18        0.02        2.80      2.32 o 
  -2  -2  17      258.99      275.67      6.09 o 
   2   2 -16      891.06      912.33      8.92 o 
  -2  -2  15      331.09      341.00      6.04 o 
  -2  -2   6        4.44        0.02      2.11 o 
  -2  -2   5      424.62      377.37      8.85 o 
  -2  -2   4      288.87      303.17      6.19 o 
  -2  -2   3      143.31      186.05      4.91 o 
  -2  -2   2      870.77      883.73      8.32 o 
  -2  -2   1      573.61      537.55      4.82 o 
  -2  -2   0       80.43       85.43      1.85 o 
  -2  -2  -1       39.52       32.68      1.40 o 
  -2  -2  -2       81.65       95.76      2.41 o 
  -2  -2  -3      470.18      462.05      5.00 o 
  -2  -2  -4     1242.65     1290.47      8.32 o 
  -2  -2  -5      157.04      109.62      2.83 o 
  -2  -2  -6       32.08       28.08      2.74 o 
  -2  -2  -7      274.77      265.24      6.95 o 
  -2  -2  -8       39.91       47.15      3.41 o 
  -2  -2  -9      134.37      110.45      6.45 o 
  -2  -2 -10      116.69      116.39      5.16 o 
  -2  -2 -11      483.15      457.81      9.80 o 
  -2  -2 -12      197.85      214.56      6.98 o 
   2   2  13      498.06      514.89     17.40 o 
   2   2  14       13.94       24.38      4.83 o 
   2   2  15       24.73       22.77      1.82 o 
   2   2  16      360.73      360.78      5.08 o 
   2   2  17      264.87      261.99      5.02 o 
   2   2  18       14.09       12.13      2.19 o 
  -2  -2 -19      868.83      751.45     13.73 o 
  -2  -2 -20       81.69       64.49      3.77 o 
  -2  -2 -21       41.01       34.35      3.45 o 
  -2  -2 -22      153.75      108.12      7.16 o 
  -2  -2 -23      240.16      183.95      6.06 o 
  -2  -2 -24        3.43        3.32      1.91 o 
  -2  -2 -25       57.96       41.56      2.36 o 
  -2  -2 -26       11.48       11.40      1.82 o 
   2   3 -25        5.33        3.56      2.57 o 
   2   3 -24       25.93       21.83      3.29 o 
   2   3 -23      289.39      312.10      5.28 o 
   2   3 -22        6.30        2.52      3.69 o 
   2   3 -21        4.29        3.33      3.78 o 
   2   3 -20      103.39       74.05      5.83 o 
   2   3 -19        2.52        6.23      4.82 o 
  -2  -3   6      413.24      465.50      9.59 o 
  -2  -3   5     3881.81     4154.54     30.32 o 
  -2  -3   4      156.26      182.48      6.59 o 
  -2  -3   3       35.18       25.41      2.02 o 
  -2  -3   2        0.31        0.36      1.21 o 
  -2  -3   1      173.25      190.18      3.11 o 
  -2  -3   0       12.29       21.73      1.45 o 
  -2  -3  -1     2097.27     2073.59     10.75 o 
  -2  -3  -2      238.46      207.34      2.92 o 
  -2  -3  -3       14.19       20.51      1.26 o 
   2   3   4       52.41       36.10      4.03 o 
   2   3   5       45.23       60.45      5.04 o 
  -2  -3  -8      214.39      285.51      6.53 o 
  -2  -3  -9      401.04      470.56      8.26 o 
  -2  -3 -10       17.84       17.82      3.66 o 
  -2  -3 -11      387.21      387.05     12.14 o 
  -2  -3 -12       88.68       81.99      6.42 o 
  -2  -3 -13        0.64        1.45      4.81 o 
  -2  -3 -16      534.98      555.67      8.24 o 
  -2  -3 -17       20.89       21.40      2.01 o 
   2   3  18       45.06       50.32      4.23 o 
  -2  -3 -19      128.14      107.76      4.70 o 
  -2  -3 -20       66.94       57.75      3.61 o 
  -2  -3 -21      288.02      239.01      7.62 o 
  -2  -3 -22      167.29      130.54      5.52 o 
  -2  -3 -23       33.26       23.61      3.84 o 
  -2  -3 -24       34.86       33.75      2.34 o 
  -2  -3 -25       67.12       57.40      2.33 o 
  -2  -3 -26        0.80        1.94      2.14 o 
   2   4 -25       92.24       57.03      3.44 o 
   2   4 -24        1.33        0.49      3.21 o 
   2   4 -23        5.53        6.17      3.18 o 
  -2  -4   0      324.95      303.34      5.52 o 
  -2  -4  -1       19.33       21.08      1.78 o 
   2   4   2      151.49      131.95      6.20 o 
  -2  -4  -8        8.05       10.87      2.90 o 
  -2  -4  -9       57.71       78.03      5.21 o 
  -2  -4 -21       25.82       47.14      3.74 o 
  -2  -4 -22      296.92      245.17      7.08 o 
  -2  -4 -23        5.53        3.49      1.80 o 
  -2  -4 -24       42.61       27.91      3.54 o 
  -2  -4 -25       14.79        8.56      1.92 o 
  -2  -4 -26        6.39        4.85      1.88 o 
  -2  -5 -24       44.46       37.26      3.58 o 
  -2  -5 -25       71.85       42.13      3.26 o 
   3 -10  -7        0.43       -0.32      2.04 o 
   3 -10  -6       22.32       17.86      2.10 o 
   3 -10  -5      112.80       61.15      3.57 o 
   3 -10  -4      134.48       97.01      4.57 o 
   3 -10  -3        5.26        4.12      2.27 o 
   3 -10  -2       11.83       12.20      2.30 o 
   3 -10  -1        0.16        1.81      1.80 o 
   3 -10   0       20.26       16.43      2.63 o 
   3 -10   1       52.31       19.38      2.27 o 
   3 -10   2       14.10        6.13      1.73 o 
   3 -10   3       99.66       28.39      1.67 o 
   3 -10   4       17.35        6.39      1.67 o 
   3 -10   5        0.75        3.16      1.33 o 
   3 -10   6        9.35        4.83      1.36 o 
   3 -10   7       13.98        2.03      1.28 o 
   3 -10   8       19.56        1.96      2.22 o 
  -3   9  12        8.39       10.95      1.46 o 
  -3   9  11       90.56      106.73      2.55 o 
   3  -9 -10       10.06       11.30      1.75 o 
  -3   9   9        9.30       11.61      1.54 o 
  -3   9   8        3.40        7.13      1.60 o 
   3  -9  -7        2.23        3.85      1.97 o 
   3  -9  -6       38.38       43.49      2.21 o 
   3  -9  -5      152.44      127.04      2.94 o 
   3  -9  -4       55.56       49.17      2.01 o 
   3  -9  -3        3.98        3.20      1.72 o 
   3  -9  -2        1.91        8.79      2.05 o 
   3  -9  -1       24.44       17.75      2.10 o 
   3  -9   0        6.07        0.91      2.21 o 
   3  -9   1       17.27       15.26      2.57 o 
   3  -9   2        0.06        0.90      2.14 o 
   3  -9   3      100.62       64.89      3.59 o 
   3  -9   4        0.19        0.72      2.04 o 
   3  -9   5       48.96       33.14      2.81 o 
   3  -9   6        1.27        6.79      1.67 o 
   3  -9   7       39.43       25.69      1.88 o 
   3  -9   8        1.38        0.98      1.58 o 
   3  -9   9       71.77       31.56      2.30 o 
   3  -9  10        0.47        2.76      1.82 o 
   3  -9  11        2.56       -0.34      1.64 o 
   3  -9  12        0.13        3.91      1.51 o 
   3  -9  13       19.01        0.29      1.42 o 
  -3   8  15        4.10        7.52      1.94 o 
  -3   8  14       32.97       35.19      1.97 o 
  -3   8  13       28.67       33.48      1.84 o 
  -3   8  12       33.51       36.41      2.27 o 
  -3   8  11        0.63        2.12      1.71 o 
   3  -8 -10       21.72       22.01      2.21 o 
   3  -8  -9       44.63       52.40      3.03 o 
   3  -8  -8       22.84       28.44      2.17 o 
   3  -8  -7       15.53       16.52      1.99 o 
   3  -8  -6        7.09        7.15      2.16 o 
   3  -8  -5       17.25       18.49      2.49 o 
   3  -8  -4       65.41       64.00      3.87 o 
   3  -8  -3       29.60       31.63      3.04 o 
   3  -8  -2       15.71       13.74      3.51 o 
   3  -8  -1        5.72        5.14      2.94 o 
   3  -8   0       19.54       18.32      2.95 o 
   3  -8   1        6.06        6.85      3.06 o 
   3  -8   2       70.61       56.90      5.74 o 
   3  -8   3       21.83       10.03      4.08 o 
   3  -8   4       11.79        4.19      3.82 o 
   3  -8   5       11.89       13.31      4.08 o 
   3  -8   6       33.19       31.84      4.75 o 
   3  -8   7        0.35       -0.08      2.16 o 
   3  -8   8        0.04       -2.11      2.11 o 
   3  -8   9        0.59       -1.43      3.15 o 
   3  -8  10        7.91        4.39      2.21 o 
   3  -8  11       49.34       18.86      2.53 o 
   3  -8  12      122.59       47.27      2.27 o 
   3  -8  13        0.02        2.24      1.29 o 
   3  -8  14       11.12        4.83      1.36 o 
   3  -8  15       21.94        7.62      1.40 o 
  -3   7  17        7.63        7.04      1.91 o 
   3  -7 -16       74.56       25.67      2.08 o 
  -3   7  15       18.93       16.52      1.59 o 
  -3   7  14       38.70       26.59      1.91 o 
  -3   7  13        0.00       -1.64      2.81 o 
   3  -7 -12       94.67      106.03      6.17 o 
   3  -7 -11        0.48       -0.22      1.94 o 
   3  -7 -10        2.57        2.35      1.92 o 
   3  -7  -9       18.66       20.38      2.73 o 
   3  -7  -8        0.41        1.36      2.37 o 
   3  -7  -7        9.35        8.70      2.42 o 
   3  -7  -6      100.66      113.17      7.44 o 
   3  -7  -5        7.32        9.55      3.63 o 
   3  -7  -4        0.71        4.56      3.72 o 
   3  -7  -3       29.93       32.20      4.57 o 
   3  -7  -2       93.49       91.64      6.86 o 
   3  -7  -1      130.02      138.96      4.90 o 
   3  -7   0        9.21        9.52      2.71 o 
   3  -7   1      104.17      116.20      4.50 o 
   3  -7   2       19.29       16.85      2.80 o 
   3  -7   3        1.98        2.46      2.79 o 
   3  -7   4      104.99       97.39      5.55 o 
   3  -7   5       32.54       34.51      4.20 o 
   3  -7   6       25.11       15.63      3.24 o 
   3  -7   7       18.57       17.14      3.30 o 
   3  -7   8        1.96        2.47      2.40 o 
   3  -7   9       12.39        7.60      2.99 o 
   3  -7  10       36.68       38.60      3.75 o 
   3  -7  11        8.51        7.69      2.87 o 
   3  -7  12       46.26       45.88      2.95 o 
   3  -7  13      136.17       74.63      6.13 o 
   3  -7  14        0.35       -2.90      3.14 o 
   3  -7  15       13.61       10.91      2.04 o 
   3  -7  16       10.77        6.87      1.41 o 
   3  -7  17       26.98       10.14      1.33 o 
   3  -7  18       52.13        7.49      1.84 o 
   3  -6 -18       67.19       48.44      1.74 o 
  -3   6  17       35.77       28.51      2.09 o 
   3  -6 -14      158.25      202.79      8.06 o 
   3  -6 -13        5.93        2.87      2.97 o 
   3  -6   0      465.90      527.43     15.68 o 
   3  -6   1      167.40      182.06      9.90 o 
   3  -6   2       28.17       32.04      4.84 o 
   3  -6   3       42.45       51.54      5.30 o 
   3  -6   9       56.92       67.64      6.44 o 
   3  -6  10       52.02       53.37      5.98 o 
   3  -6  11      144.70      196.51      9.48 o 
   3  -6  12       91.71       87.12      4.93 o 
   3  -6  13       61.97       63.11      3.57 o 
   3  -6  14       48.86       47.37      4.16 o 
   3  -6  15       77.64       72.77      4.39 o 
   3  -6  16       29.39       22.35      3.91 o 
   3  -6  17        5.92        5.20      1.75 o 
   3  -6  18        0.46        2.30      1.63 o 
   3  -6  19       46.92       22.18      2.07 o 
   3  -5 -20       80.81       44.80      2.03 o 
  -3   5  19       39.35       34.89      2.10 o 
   3  -5 -15       98.10      106.60      5.88 o 
   3  -5  13       91.37      104.34      7.47 o 
   3  -5  14       23.60       28.19      4.98 o 
   3  -5  16       34.55       33.74      5.25 o 
   3  -5  17      184.07      189.88      4.66 o 
   3  -5  18       42.38       57.15      3.55 o 
   3  -5  19       14.36       10.64      2.96 o 
   3  -5  20       53.20       27.61      1.95 o 
  -3   5 -21        3.85        8.64      1.63 o 
   3  -4 -21       14.43        8.34      2.34 o 
   3  -4  19        9.24       11.03      2.55 o 
   3  -4  20      135.34       96.35      5.55 o 
   3  -4  21       35.71       16.60      3.06 o 
  -3   4 -22        9.60        6.02      1.65 o 
   3  -3  21       36.12       31.57      2.69 o 
   3  -3  22        4.46        2.36      3.15 o 
  -3  -5  22       16.63       26.21      1.68 o 
  -3  -5  21        4.48        3.44      3.28 o 
  -3  -6  21      170.98      214.22      4.49 o 
   3   6 -20       41.21       59.59      1.79 o 
   3   6 -19       24.72       23.20      3.33 o 
  -3  -7  20        3.78        8.67      1.16 o 
   3   7 -19       51.94       59.44      1.80 o 
   3   7 -18        2.44        1.65      1.26 o 
   3   7 -17        0.27        7.50      2.01 o 
   3   7 -16        4.82        5.89      3.57 o 
  -3  -7  15       22.61       25.59      5.15 o 
   3   7  20       61.84       62.93      3.77 o 
   3   8 -19        0.66        1.72      1.03 o 
   3   8 -18        1.71        1.21      1.17 o 
   3   8 -17        9.84        6.71      1.21 o 
   3   8 -16       65.63       72.03      2.05 o 
   3   8 -15       73.18       92.83      2.68 o 
   3   8 -14       10.02       11.02      2.72 o 
   3   8 -13       99.92      125.26      5.19 o 
   3   8  15       16.07       13.08      4.26 o 
   3   8  16       97.05      107.11      6.23 o 
  -3  -8 -20        0.25       -1.07      1.83 o 
   3   9 -17        1.33        0.59      1.20 o 
   3   9 -16       10.75       10.62      1.27 o 
   3   9 -15        0.38        1.80      1.13 o 
   3   9 -14      289.94      341.82      4.23 o 
   3   9 -13       30.40       38.85      1.91 o 
   3   9 -12       80.62       85.09      4.15 o 
   3   9 -11        3.06        2.68      3.66 o 
   3   9  -4      121.27      121.73      8.30 o 
   3   9  -3       23.37       78.39      7.19 o 
   3   9   9      101.80      106.88      6.77 o 
   3   9  13       28.54       31.35      2.85 o 
   3   9  14       79.25       85.92      3.95 o 
   3   9  15       69.20       87.19      5.63 o 
   3   9  16       12.19       12.75      3.59 o 
  -3  -9 -17        0.92        1.80      2.18 o 
   3   9  18       35.34       28.35      1.95 o 
   3  10 -15        0.03       -1.27      1.27 o 
   3  10 -14       19.86       20.34      1.15 o 
   3  10 -13        3.47        7.57      1.29 o 
   3  10 -12       50.65       63.30      2.62 o 
   3  10 -11       26.55       34.64      2.21 o 
   3  10 -10       97.89      107.54      4.40 o 
   3  10  -9        9.53       12.53      2.61 o 
  -3 -10   8       11.19        9.23      3.95 o 
   3  10  -3       68.30       81.06      6.13 o 
   3  10  -2        3.72        8.26      5.09 o 
   3  10  -1       30.00       32.10      5.21 o 
   3  10   0        9.38       11.55      4.86 o 
   3  10   1       29.82       32.30      5.55 o 
   3  10   5       59.08       57.20      6.46 o 
   3  10   6        1.28       -2.99      4.20 o 
   3  10   7       90.41       97.51      7.37 o 
   3  10   8       64.83       62.81      6.10 o 
   3  10   9        5.89       11.99      4.09 o 
   3  10  10       16.61       24.50      4.28 o 
   3  10  11       63.41       70.70      5.79 o 
   3  10  12        2.47        8.19      2.29 o 
   3  10  13       24.38       28.68      2.40 o 
   3  10  14       53.13       52.53      2.70 o 
  -3 -10 -15       24.20       25.39      1.61 o 
  -3 -10 -16        2.50        1.58      1.97 o 
   3  11 -12        0.90        1.93      1.07 o 
  -3 -11  11       58.10       55.24      2.10 o 
   3  11 -10       22.77       20.32      2.01 o 
   3  11  -9       11.90       24.23      2.34 o 
   3  11  -8       27.48       33.16      2.33 o 
   3  11  -7        1.61        0.59      2.17 o 
   3  11  -6      212.79      230.57      5.68 o 
   3  11  -2        8.46        6.31      3.76 o 
   3  11  -1      118.18      133.69      7.05 o 
   3  11   0        0.10        2.32      4.33 o 
   3  11   1       25.55       33.55      4.49 o 
   3  11   2        8.89       14.62      4.11 o 
   3  11   3        7.10       11.80      3.94 o 
   3  11   4       21.03       24.41      3.22 o 
   3  11   5      100.96      108.72      4.74 o 
   3  11   6        9.94       10.77      2.64 o 
   3  11   7        0.01        1.77      3.37 o 
   3  11   8        0.09        0.64      2.36 o 
   3  11   9       27.34       31.95      2.83 o 
   3  11  10      281.06      303.18      5.43 o 
   3  11  11        6.42        9.80      1.93 o 
   3  11  12       65.69       62.36      2.79 o 
   3  11  13       26.57       31.06      1.58 o 
  -3 -12   8       31.94       28.73      2.68 o 
   3  12  -7        0.02        2.36      1.74 o 
  -3 -12   6        0.48       -1.73      1.82 o 
   3  12  -5       19.98       24.35      1.54 o 
   3  12  -4       12.44       12.90      2.00 o 
   3  12  -3       20.19       21.81      2.71 o 
   3  12   1        3.35        8.33      4.00 o 
   3  12   2        5.66        9.49      3.65 o 
   3  12   3       58.12       63.64      4.15 o 
   3  12   4       13.71        9.91      3.12 o 
   3  12   5       40.59       48.14      3.94 o 
   3  12   6       11.22        9.07      2.97 o 
   3  12   7        3.24        1.37      1.78 o 
   3  12   8       28.40       30.17      2.08 o 
   3  12   9        1.58        1.71      1.61 o 
   3  12  10       34.35       35.94      2.81 o 
  -4   2  18       20.76       24.32      1.35 o 
   4  -2  18       39.49       32.95      3.24 o 
   4  -2  19       24.08       20.42      3.10 o 
   4  -1 -19       66.11       76.61      3.54 o 
   4  -1 -18       16.33       17.06      1.45 o 
   4  -1 -17      136.84      164.14      3.77 o 
   4  -1  17       27.93       32.50      4.01 o 
   4  -1  18       54.29       41.50      2.11 o 
   4  -1  19        8.84        6.90      1.88 o 
   4  -1  20        0.73        3.33      1.65 o 
   4   0 -19       13.87       12.79      1.24 o 
   4   0 -18        9.05        9.87      1.73 o 
   4   0 -17        0.44       -0.42      1.57 o 
   4   0 -16        5.92        3.40      1.68 o 
   4   0 -15      401.64      444.39     12.02 o 
   4   0 -14      100.20      111.05      6.70 o 
  -4   0  13       53.79       62.00      5.12 o 
   4   0 -10     1540.14     1619.94     23.22 o 
   4   0  -9      696.22      794.28     17.05 o 
   4   0  13       15.82       19.00      5.46 o 
   4   0  15      132.99      151.99      8.92 o 
  -4   0 -16       54.01       60.78      3.30 o 
  -4   0 -17       19.84       18.93      1.69 o 
  -4   0 -18        7.24        3.33      2.08 o 
   4   0  19        0.76        1.75      1.64 o 
   4   0  20      125.68       79.66      3.14 o 
   4   1 -19        7.10        7.22      1.53 o 
   4   1 -18      146.43      163.86      4.62 o 
   4   1 -17       10.08        9.06      1.63 o 
   4   1 -16       15.39       18.53      1.57 o 
   4   1 -15        0.31       -1.16      1.41 o 
   4   1 -14        1.07        0.22      1.67 o 
   4   1 -13       12.82       14.30      2.22 o 
  -4  -1  12        1.63        2.96      4.56 o 
  -4  -1  11       63.66       69.91      6.59 o 
   4   1  -5        5.65       12.37      5.43 o 
   4   1  -4      362.58      406.88     14.97 o 
   4   1  -3        7.96        5.64      5.16 o 
   4   1  11      109.77      105.43      8.17 o 
   4   1  12        1.35       -5.09      5.09 o 
   4   1  13      114.61      131.27      6.20 o 
   4   1  14       14.19       17.67      3.55 o 
  -4  -1 -15      137.34      122.29      4.32 o 
  -4  -1 -16        0.64        2.22      1.53 o 
  -4  -1 -17       36.01       21.91      1.76 o 
  -4  -1 -18       46.81       40.22      2.30 o 
  -4  -1 -19        5.68        6.88      1.93 o 
  -4  -1 -20       41.71       22.65      2.11 o 
   4   1  21       15.50       12.61      2.49 o 
   4   2 -19       10.15       12.40      1.57 o 
   4   2 -18        7.06       10.13      1.79 o 
   4   2 -17        3.05        2.38      1.40 o 
   4   2 -16        4.24        1.83      1.45 o 
   4   2 -15       95.91      100.85      2.78 o 
   4   2 -14        0.22       -0.98      1.64 o 
   4   2 -13        0.60       -0.37      1.77 o 
   4   2 -12       15.96       12.38      2.01 o 
   4   2 -11       48.49       43.24      2.70 o 
   4   2 -10      323.07      309.09      7.12 o 
   4   2  -9       54.15       53.65      4.13 o 
   4   2  -8       49.83       32.45      6.07 o 
   4   2  -6      133.04      126.41      8.78 o 
   4   2  -5       60.01       72.29      7.10 o 
   4   2  -4       46.47       47.62      3.49 o 
   4   2  -3      109.65      105.46      5.64 o 
   4   2  -2       12.03       14.38      4.21 o 
   4   2  -1       83.18       75.16      5.67 o 
   4   2   0        1.65       -0.67      4.20 o 
   4   2   1        8.82        7.42      5.62 o 
   4   2   2        1.39       -1.60      5.94 o 
   4   2   3      216.53      198.33      8.30 o 
   4   2   4        0.15       -0.47      5.62 o 
   4   2   5       95.49       94.32      8.45 o 
   4   2   6      102.95       92.10      8.37 o 
   4   2   7       16.12       17.66      4.05 o 
   4   2   8       88.49       84.87      5.50 o 
   4   2   9      429.32      397.60     10.60 o 
   4   2  10        2.10       10.13      4.10 o 
   4   2  11       31.95       33.01      5.84 o 
   4   2  12       30.15       27.34      3.45 o 
   4   2  13       30.26       36.47      5.37 o 
   4   2  14        0.03       -1.48      4.77 o 
   4   2  15       23.72       15.93      1.97 o 
  -4  -2 -16        3.15        3.70      1.60 o 
  -4  -2 -17       74.30       64.50      2.59 o 
  -4  -2 -18        0.01       -1.00      1.71 o 
  -4  -2 -19      120.51       98.82      3.73 o 
  -4  -2 -20        8.72        9.94      1.80 o 
  -4  -2 -21        8.44        7.92      2.06 o 
   4   3 -19      132.89      154.90      3.70 o 
   4   3 -18        1.17        1.97      1.28 o 
   4   3 -17       19.08       17.92      1.49 o 
   4   3 -16       28.07       30.98      1.81 o 
   4   3 -15       28.80       26.25      1.54 o 
   4   3 -14       73.53       75.17      2.09 o 
   4   3 -13      115.06      124.07      2.74 o 
   4   3 -12       61.50       61.85      2.37 o 
   4   3 -11       40.33       33.19      2.01 o 
   4   3 -10       48.63       43.94      2.44 o 
   4   3  -9      586.36      535.96      8.04 o 
   4   3  -8      141.96      150.99      9.15 o 
   4   3  -7       18.42       16.79      3.31 o 
   4   3  -6      176.74      174.64      7.02 o 
   4   3  -5       50.66       52.90      4.24 o 
   4   3  -4       51.73       50.24      3.42 o 
   4   3  -3      168.76      150.77      6.61 o 
   4   3  -2        0.31       -1.15      3.66 o 
   4   3  -1       83.28       86.25      4.36 o 
   4   3   0        0.98       -3.22      3.45 o 
   4   3   1       63.09       52.63      3.47 o 
   4   3   2       31.21       28.99      2.96 o 
   4   3   3       68.65       72.59      3.76 o 
   4   3   4       10.45       11.46      3.23 o 
   4   3   5       92.02       95.02      5.68 o 
   4   3   6       10.93       15.87      4.03 o 
   4   3   7      122.82      118.07      5.85 o 
   4   3   8      105.29       95.03      8.00 o 
   4   3   9        0.54       -2.28      5.78 o 
   4   3  10      110.53       99.20      7.84 o 
   4   3  11      199.61      185.29     10.02 o 
   4   3  12       67.39       77.49      6.46 o 
   4   3  13       10.73       12.09      2.69 o 
  -4  -3 -14       15.74       16.14      1.87 o 
  -4  -3 -15       21.52       23.12      1.89 o 
  -4  -3 -16       40.40       43.28      2.50 o 
  -4  -3 -17       33.76       25.50      1.80 o 
  -4  -3 -18       10.74        9.10      1.70 o 
  -4  -3 -19        0.13        0.58      1.99 o 
  -4  -3 -20       67.04       48.02      2.36 o 
   4   4 -19        5.95        8.57      2.10 o 
   4   4 -18       31.15       34.99      1.48 o 
   4   4 -17       63.84       70.67      1.99 o 
   4   4 -16      106.50      117.74      2.35 o 
   4   4 -15       70.01       77.64      2.15 o 
   4   4 -14        3.37        3.83      1.41 o 
   4   4 -13        5.17        4.41      1.39 o 
   4   4 -12      137.27      130.90      2.91 o 
   4   4 -11       33.06       32.20      1.80 o 
   4   4 -10        2.95        3.75      1.60 o 
   4   4  -9        5.09        1.67      1.98 o 
   4   4  -8       62.70       54.29      3.60 o 
   4   4  -7       49.16       44.06      3.33 o 
   4   4  -6      138.39      119.45      4.99 o 
   4   4  -5      155.57      135.33      5.26 o 
   4   4  -4       28.16       24.50      3.04 o 
   4   4  -3       17.63       16.65      3.16 o 
   4   4  -2       16.37       13.13      3.08 o 
   4   4  -1      309.05      289.08      6.38 o 
   4   4   0      469.92      419.71      6.77 o 
   4   4   1        0.20        1.79      2.34 o 
   4   4   2      212.33      210.57      5.25 o 
   4   4   3       15.49       10.20      2.84 o 
   4   4   4        2.72       -0.95      3.18 o 
   4   4   5        5.16       10.32      2.78 o 
   4   4   6       40.81       44.20      3.64 o 
   4   4   7      235.16      215.70      8.17 o 
   4   4   8      175.60      138.85      6.56 o 
   4   4   9       13.20        6.43      4.01 o 
   4   4  10       21.87       24.89      5.21 o 
   4   4  11       59.98       48.55      3.14 o 
   4   4  12      151.84      130.99      3.92 o 
   4   4  13        0.40        0.06      1.76 o 
   4   4  14      334.49      335.40      5.57 o 
  -4  -4 -15        7.24        8.51      1.82 o 
  -4  -4 -16       28.18       32.75      1.95 o 
  -4  -4 -17        1.93        2.82      1.73 o 
  -4  -4 -18      137.77      111.34      4.31 o 
  -4  -4 -19        0.40       -1.13      1.83 o 
  -4  -4 -20       12.08        7.58      1.72 o 
   4   5 -18       10.13        7.07      1.31 o 
   4   5 -17        0.76        2.28      1.06 o 
   4   5 -16       19.14       23.72      1.14 o 
   4   5 -15       16.37       12.40      1.20 o 
   4   5 -14      193.85      208.34      3.50 o 
   4   5 -13       30.42       27.22      1.62 o 
   4   5 -12       36.38       34.00      1.81 o 
   4   5 -11        5.67        2.79      1.46 o 
   4   5 -10      154.58      152.17      3.18 o 
   4   5  -9       13.92       10.30      1.59 o 
   4   5  -8       27.95       19.42      2.04 o 
   4   5  -7       21.26       13.51      2.58 o 
   4   5  -6       38.71       34.63      3.09 o 
   4   5  -5       21.56       25.74      2.77 o 
   4   5  -4      196.66      218.28      7.95 o 
   4   5  -3      743.68      698.62     11.25 o 
   4   5  -2      326.21      328.69      6.74 o 
   4   5  -1      483.34      469.36      6.61 o 
   4   5   0      493.67      473.05      7.26 o 
   4   5   1      146.44      147.07      4.23 o 
   4   5   2       32.95       32.30      2.72 o 
   4   5   3       32.46       37.91      2.56 o 
   4   5   4        1.00        4.85      2.86 o 
   4   5   5      895.44      808.37     15.78 o 
   4   5   6      944.75      949.30     13.37 o 
   4   5   7       55.95       51.62      4.79 o 
   4   5   8        0.11       -0.57      2.66 o 
   4   5   9       77.40       62.88      3.63 o 
   4   5  10       34.16       24.34      2.10 o 
   4   5  11        4.75        2.32      2.09 o 
   4   5  12      148.48      133.79      3.32 o 
   4   5  13        5.59        4.05      1.60 o 
   4   5  14      107.42       93.82      2.60 o 
   4   5  15       84.93       77.76      2.60 o 
   4   5  16       27.15       25.86      1.77 o 
   4   5  17       42.56       28.42      2.29 o 
   4   5  18       49.47       32.11      2.21 o 
  -4  -5 -19        4.72        3.03      1.72 o 
   4   6 -17        0.33       -1.15      1.15 o 
   4   6 -16       47.30       58.49      1.52 o 
   4   6 -15       78.38       82.48      1.99 o 
   4   6 -14       12.97       12.86      1.20 o 
   4   6 -13      402.75      407.12      4.80 o 
   4   6 -12       13.84       14.49      1.30 o 
   4   6 -11        3.31        2.14      1.46 o 
   4   6 -10        3.58        3.29      1.63 o 
   4   6  -9       19.04       16.93      1.79 o 
   4   6  -8        1.14       -1.48      2.04 o 
   4   6  -7      283.10      234.88      5.45 o 
   4   6  -6      370.34      322.56      6.44 o 
   4   6  -5        5.01       11.19      2.20 o 
   4   6  -4       10.96       11.76      2.63 o 
   4   6  -3        1.24        0.80      2.51 o 
   4   6  -2        2.68        2.78      2.32 o 
   4   6  -1        1.03        3.70      2.03 o 
   4   6   0      662.43      660.36      7.63 o 
   4   6   1      160.92      153.51      4.34 o 
   4   6   2      357.19      353.24      7.10 o 
   4   6   3        2.71        4.63      2.45 o 
   4   6   4      137.31      117.64      4.20 o 
   4   6   5       39.68       35.11      2.31 o 
   4   6   6      100.77      103.05      3.85 o 
   4   6   7        4.82        7.14      2.32 o 
   4   6   8        0.07        2.67      2.09 o 
   4   6   9      101.00       96.06      3.57 o 
   4   6  10        2.47        3.05      1.79 o 
   4   6  11       82.43       82.06      2.81 o 
   4   6  12       20.79       19.95      1.71 o 
   4   6  13       85.05       80.14      2.78 o 
   4   6  14        6.50        5.41      1.57 o 
   4   6  15       47.56       39.40      1.80 o 
   4   6  16      135.57      105.71      3.04 o 
   4   6  17      203.60      159.18      3.16 o 
   4   6  19        6.97        7.17      2.38 o 
  -4  -7  16       17.73       18.19      1.28 o 
   4   7 -15       56.01       67.08      1.54 o 
   4   7 -14        2.18        2.16      1.09 o 
   4   7 -13      150.92      150.05      2.42 o 
   4   7 -12       14.32       15.36      1.19 o 
   4   7 -11        3.43        5.00      1.29 o 
   4   7 -10      118.16       94.86      2.48 o 
   4   7  -9      135.36      130.97      3.79 o 
   4   7  -8       48.85       41.70      2.52 o 
   4   7  -7        0.67        0.13      1.87 o 
   4   7  -6       16.11       16.08      1.88 o 
   4   7  -5       15.25       17.61      1.95 o 
   4   7  -4       22.01       21.87      2.72 o 
   4   7  -3       62.33       66.88      3.71 o 
   4   7  -2        3.72        7.08      2.00 o 
   4   7  -1      404.80      402.98      6.42 o 
   4   7   0       44.11       39.51      2.54 o 
   4   7   1       38.22       40.25      2.91 o 
   4   7   2       42.10       49.46      3.00 o 
   4   7   3       19.14       21.44      2.19 o 
   4   7   4      220.40      222.55      4.69 o 
   4   7   5      512.11      495.62      6.20 o 
   4   7   6        5.13        7.35      2.23 o 
   4   7   7        2.64        0.84      2.25 o 
   4   7   8        3.76        4.11      1.95 o 
   4   7   9        3.22        2.54      2.20 o 
   4   7  10       51.53       55.03      2.30 o 
   4   7  11       81.57       87.35      2.68 o 
   4   7  12        4.18        6.48      1.64 o 
   4   7  13       77.10       65.99      2.51 o 
   4   7  14        1.60        3.18      1.58 o 
   4   7  15       51.87       46.96      2.23 o 
   4   7  16        7.03        6.28      1.84 o 
   4   7  17       12.42        5.81      1.69 o 
   4   8 -14        2.49        2.14      1.00 o 
   4   8 -13       31.55       33.40      1.13 o 
   4   8 -12      107.88      109.32      1.96 o 
   4   8 -11        3.98        1.82      1.27 o 
   4   8 -10        0.07       -0.11      1.41 o 
   4   8  -9       16.97       20.16      2.49 o 
   4   8  -8       53.43       53.30      3.58 o 
   4   8  -7        1.16        1.08      1.98 o 
   4   8  -6       57.95       63.91      3.26 o 
   4   8  -5        1.25        4.82      2.51 o 
   4   8  -4       32.39       40.14      2.39 o 
   4   8  -3       71.05       79.30      3.56 o 
   4   8  -2      119.29      129.83      8.16 o 
   4   8  -1        0.08        1.46      2.05 o 
   4   8   0        0.37        7.85      2.05 o 
   4   8   1       16.90       20.59      2.04 o 
   4   8   2      227.29      235.67      4.58 o 
   4   8   3        2.09        4.18      1.87 o 
   4   8   4       49.44       54.72      2.44 o 
   4   8   5        2.96        4.30      1.96 o 
   4   8   6      101.00      102.27      3.48 o 
   4   8   7       47.05       45.12      2.22 o 
   4   8   8       42.47       37.27      2.29 o 
   4   8   9        0.07       -1.25      1.92 o 
   4   8  10        0.90        2.12      1.86 o 
   4   8  11        9.18        7.78      1.50 o 
   4   8  12       79.43       82.47      2.65 o 
   4   8  13        0.01       -0.12      1.41 o 
   4   8  14        3.53        7.82      1.42 o 
   4   8  15        0.70        0.93      1.65 o 
   4   8  16       54.76       42.09      2.99 o 
   4   9 -12        8.39        9.01      1.11 o 
   4   9 -11        0.83        0.40      1.04 o 
   4   9 -10      109.87      113.40      3.56 o 
   4   9  -9        0.17        1.83      1.95 o 
   4   9  -8        9.72       10.96      2.07 o 
   4   9  -7        5.48        4.66      1.75 o 
  -4  -9   6       12.21       12.22      3.78 o 
  -4  -9   5        1.36       -2.09      4.25 o 
   4   9  -4      163.93      198.29      8.81 o 
   4   9   0       16.05       16.68      2.87 o 
   4   9   1        1.08       -0.49      2.31 o 
   4   9   2        2.33        2.96      3.71 o 
   4   9   3        3.93        4.56      2.66 o 
   4   9   4        7.68        7.92      2.61 o 
   4   9   5       14.60       16.67      2.15 o 
   4   9   6       85.46       92.13      4.37 o 
   4   9   7        1.19        2.82      1.93 o 
   4   9   8      159.64      173.35      4.45 o 
   4   9   9        8.44        8.21      1.56 o 
   4   9  10       14.13       16.68      1.80 o 
   4   9  11       28.73       34.42      1.70 o 
   4   9  12       30.60       27.26      1.37 o 
   4   9  13        2.85        3.26      1.54 o 
   4   9  14       77.62       61.54      2.25 o 
   4  10  -9        3.85        6.49      2.24 o 
   4  10  -8        1.40        0.70      2.29 o 
   4  10   2       52.85       57.38      5.01 o 
   4  10   3       43.80       50.25      3.27 o 
   4  10   4        2.38        2.02      3.02 o 
   4  10   5       47.21       45.89      3.07 o 
   4  10   6        2.61        4.81      2.94 o 
   4  10   7        0.87        2.58      1.64 o 
   4  10   8       61.52       67.07      2.25 o 
  -4 -10  -9        8.65       12.48      1.83 o 
   4  10  10       59.67       68.39      4.07 o 
   4  10  11        2.82        3.20      1.26 o 
   5  -4  -6       31.18       33.19      2.28 o 
   5  -4  -5      158.40      138.96      4.85 o 
   5  -4  -4       27.46       23.04      2.46 o 
   5  -4  -3        8.47        8.07      2.00 o 
   5  -4  -2        0.73        2.98      2.04 o 
   5  -4  -1       11.98       11.11      2.20 o 
   5  -4   0       21.36       15.98      2.19 o 
   5  -4   1       14.26       15.47      2.22 o 
   5  -4   2        0.77        1.27      2.12 o 
   5  -4   3       24.08       20.42      1.44 o 
   5  -4   4       32.22       30.42      1.48 o 
   5  -4   5       13.64       10.94      1.69 o 
   5  -4   6      171.24      138.49      5.27 o 
  -5   4  -7      196.59      113.71      3.11 o 
  -5   4  -8      189.80       90.92      2.62 o 
  -5   3   9        0.01       -1.85      1.85 o 
   5  -3  -8       69.74       62.99      1.87 o 
   5  -3  -7        2.38        2.73      1.62 o 
   5  -3  -6       20.80       18.62      1.79 o 
   5  -3  -5      147.72      137.46      3.54 o 
   5  -3  -4        2.49        0.96      1.80 o 
   5  -3  -3      149.58      142.58      4.26 o 
   5  -3  -2       30.52       29.31      3.14 o 
   5  -3  -1        2.53        8.63      2.34 o 
   5  -3   0       12.10       10.17      1.61 o 
   5  -3   1       27.87       29.15      1.85 o 
   5  -3   2      159.09      149.83      3.51 o 
   5  -3   3        1.07        1.66      1.52 o 
   5  -3   4       23.23       19.92      1.75 o 
   5  -3   5      108.17       88.22      3.32 o 
   5  -3   6       44.28       37.30      2.24 o 
   5  -3   7       42.91       32.62      1.77 o 
  -5   3  -8      129.51       94.98      3.29 o 
  -5   3  -9       53.75       36.80      2.10 o 
  -5   3 -10        0.94        0.71      1.38 o 
  -5   3 -11        2.04        3.09      1.27 o 
  -5   2  11        8.89        6.53      1.89 o 
   5  -2 -10      114.01      117.98      2.57 o 
   5  -2  -9       23.41       26.08      1.32 o 
   5  -2  -8       44.78       50.31      1.55 o 
   5  -2  -7      249.26      272.96      4.45 o 
   5  -2  -6      341.37      353.83      5.27 o 
   5  -2  -5       21.29       24.06      1.74 o 
   5  -2  -4      367.78      375.22      5.67 o 
   5  -2  -3        0.01        2.03      1.61 o 
   5  -2  -2       12.65       13.47      1.76 o 
   5  -2  -1       21.04       22.33      2.45 o 
   5  -2   0       59.52       63.35      2.60 o 
   5  -2   1       42.91       46.06      2.76 o 
   5  -2   2        0.67        1.17      2.33 o 
   5  -2   3       49.33       50.52      2.95 o 
   5  -2   4       31.34       36.21      4.06 o 
   5  -2   5        3.49        4.27      2.92 o 
   5  -2   6       92.14       76.91      5.31 o 
  -5   2  -7       79.91       67.67      3.23 o 
  -5   2  -8       73.62       58.18      2.25 o 
   5  -2   9      165.06      108.87      2.26 o 
  -5   2 -10        7.35        4.88      1.32 o 
  -5   2 -11       14.39       10.70      1.51 o 
  -5   2 -12       31.19       21.83      1.54 o 
   5  -1 -12        2.71        2.65      1.13 o 
   5  -1 -11       19.47       22.95      1.42 o 
   5  -1 -10        2.14        2.82      1.29 o 
   5  -1  -9       25.69       28.77      1.56 o 
   5  -1  -8       13.16       19.56      1.48 o 
   5  -1  -7       22.82       24.97      2.23 o 
   5  -1  -6      172.73      180.04      4.13 o 
   5  -1  -5       49.11       45.60      2.38 o 
   5  -1  -4       78.11       78.74      2.98 o 
   5  -1  -3      129.73      134.57      4.63 o 
   5  -1  -2       14.30       17.42      2.26 o 
   5  -1  -1        4.27        5.85      1.95 o 
   5  -1   0       22.76       23.51      2.58 o 
   5  -1   1      311.08      301.65      5.17 o 
   5  -1   2       16.62       14.31      3.62 o 
   5  -1   3       54.96       47.62      4.71 o 
   5  -1   4       40.93       32.05      4.09 o 
   5  -1   5       57.90       51.43      4.93 o 
   5  -1   6        5.18        6.09      2.54 o 
   5  -1   7      154.98      135.07      4.89 o 
   5  -1   8        1.28        3.69      2.41 o 
   5  -1   9        0.04        1.57      1.61 o 
   5  -1  10        2.52        0.07      1.52 o 
   5  -1  11      114.77       68.06      2.04 o 
   5  -1  12       21.20       13.48      1.10 o 
   5  -1  13       26.69       12.75      1.30 o 
  -5   0  13        7.48        9.50      1.89 o 
   5   0 -12        0.74        0.57      1.21 o 
   5   0 -11       58.63       60.38      2.18 o 
   5   0 -10       32.10       32.05      1.85 o 
   5   0  -9        4.51        6.90      2.55 o 
   5   0  -8       12.59       12.53      1.66 o 
   5   0  -7       68.53       70.60      2.41 o 
   5   0  -6       36.52       40.77      2.02 o 
   5   0  -5       14.44       17.38      1.59 o 
   5   0  -4        7.73        8.42      2.28 o 
   5   0  -3       15.29       14.85      2.01 o 
   5   0  -2       31.78       30.56      2.77 o 
   5   0  -1      133.44      132.10      4.62 o 
   5   0   0       63.54       63.56      5.32 o 
   5   0   1        0.08       -3.60      3.60 o 
   5   0   2        2.19        2.58      2.74 o 
   5   0   3       32.01       28.74      2.90 o 
   5   0   4       37.35       26.37      4.38 o 
   5   0   5        0.50       -2.17      3.50 o 
   5   0   6       18.09       11.87      3.66 o 
   5   0   7        1.14        0.52      2.62 o 
   5   0   8       73.91       59.21      3.63 o 
   5   0   9        1.32        0.35      2.31 o 
   5   0  10        3.96        1.71      1.66 o 
   5   0  11       36.77       25.69      1.85 o 
   5   0  12       19.07       11.43      2.08 o 
  -5   0 -13        0.76        2.63      1.12 o 
   5   0  14       37.94       27.60      1.49 o 
   5   1 -13        1.76        0.48      1.47 o 
   5   1 -12       33.14       32.01      1.63 o 
   5   1 -11        6.31        5.06      1.25 o 
   5   1 -10       19.76       25.32      2.07 o 
   5   1  -9        1.81        3.01      1.88 o 
   5   1  -8      141.77      159.54      5.05 o 
   5   1  -7       21.06       19.46      1.67 o 
   5   1  -6       28.95       28.13      2.43 o 
   5   1  -5        2.16        2.11      2.19 o 
   5   1  -4       15.96       18.78      2.46 o 
   5   1  -3        0.39        1.79      2.30 o 
  -5  -1   2      106.04      112.70      7.31 o 
  -5  -1   1       95.59      108.43      7.08 o 
  -5  -1   0       67.64       85.02      6.53 o 
   5   1   1      101.85       88.42      7.33 o 
   5   1   2       72.75       61.75      3.72 o 
   5   1   3       66.25       43.24      3.57 o 
   5   1   4       16.52       12.28      2.27 o 
   5   1   5       31.78       22.80      2.43 o 
   5   1   6        5.67        7.22      2.12 o 
   5   1   7       16.79       17.06      2.34 o 
   5   1   8       61.67       50.88      3.05 o 
   5   1   9        0.10        1.39      1.71 o 
   5   1  10       75.15       59.81      2.55 o 
   5   1  11       28.58       28.05      1.89 o 
   5   1  12       12.48        8.73      2.21 o 
   5   1  13        0.04        0.90      1.38 o 
  -5  -1 -14        0.15        0.94      1.06 o 
   5   1  15       23.77       25.04      2.40 o 
  -5  -2  13        1.92        1.06      2.18 o 
   5   2 -12       82.95       90.93      2.83 o 
   5   2 -11      101.32      106.84      3.47 o 
   5   2 -10        9.19        7.63      1.82 o 
   5   2  -9       41.66       46.58      2.90 o 
   5   2  -8        0.21       -0.63      2.17 o 
   5   2  -1        4.06        6.41      3.93 o 
   5   2   0        3.93       -0.63      3.83 o 
   5   2   1        0.52       -2.91      3.85 o 
   5   2   2       13.90       16.08      4.13 o 
   5   2   3       28.12       23.16      3.41 o 
   5   2   4      177.93      150.95      5.67 o 
   5   2   5      256.54      214.27      6.64 o 
   5   2   6       67.18       52.69      3.95 o 
   5   2   7       14.94       14.49      2.18 o 
   5   2   8       24.68       25.67      2.90 o 
   5   2   9      197.35      154.98      5.39 o 
   5   2  10        3.60        1.59      1.68 o 
   5   2  11        0.34       -0.66      1.59 o 
   5   2  12       17.45       17.52      1.66 o 
   5   2  13      104.82       82.61      2.29 o 
  -5  -2 -14       20.37       16.77      1.11 o 
   5   2  15        0.13       -0.52      1.35 o 
   5   3 -12        0.02        0.18      1.75 o 
   5   3 -11        8.62        8.42      1.71 o 
  -5  -3   9      116.91      145.09      5.55 o 
  -5  -3   8       12.10        6.24      3.20 o 
   5   3  -2        7.30        4.01      4.10 o 
   5   3   4        7.18        3.26      4.50 o 
   5   3   6      151.34      110.30      6.32 o 
   5   3   9      307.10      284.45      6.35 o 
   5   3  10        1.96       -0.53      2.90 o 
   5   3  11      117.23      136.67      6.60 o 
   5   3  12       15.50       14.10      2.81 o 
   5   3  13       62.18       45.33      2.54 o 
   5   3  14       78.05       54.80      1.97 o 
   5   3  15        2.43        2.51      2.01 o 
   5   4 -11      170.14      155.00      4.67 o 
  -5  -4  10        3.63        9.69      2.83 o 
   5   4  11        0.61        2.98      3.44 o 
   5   4  12      103.20      111.87      5.42 o 
   5   4  13        3.00        6.34      2.58 o 
                                                 
